# Supplementary material for: Dataset of wing venation measurements for Apis mellifera caucasica, A. mellifera carnica and A. mellifera mellifera (Hymenoptera: Apidae), their hybrids and backcrosses
Source: Biodivers Data J. 2020 Aug 5;8:e53724. doi: 10.3897/BDJ.8.e53724 (PMC7423776; doi:10.3897/BDJ.8.e53724)
Supplement: Supplementary material 2 — Dataset of wing venation measurements - abbreviations descriptions [file bdj-08-e53724-s002.txt]

GENOTYPE	Number of measured wings	Colonies amount	Abbreviation description [P0, P1 - parental generations, F1 - hybrid generation, BC - backcrosses generation; lowercase letters represent the subspecies: first letter: parental-queen, second letter: paternal-drone (m - A. m. mellifera, k - A. m. carnica, c - A. m. caucasica)]
BCckc	510	10	BCckc=F1ck x cau - hybrid F1 (cau x car), inseminated with semen of caucasica one drone (P1c)
BCckk	326	6	BCckk = F1ck x car - hybrid F1 (cau x car), inseminated with semen of carnica one drone (P1k)
BCcmc	394	8	BCcmc = F1cm x cau - hybrid F1 (cau x mel), inseminated with semen of caucasica one drone (P1c)
BCcmm	270	5	BCcmm = F1cm x mel - hybrid F1 (cau x mel), inseminated with semen of mellifera one drone (P1m)
BCkcc	174	5	BCkcc = F1kc x cau - hybrid F1 (car x cau), inseminated with semen of caucasica one drone (P1c)
BCkck	260	5	BCkck = F1kc x car - hybrid F1 (car x cau), inseminated with semen of carnica one drone (P1k)
BCkmk	806	17	BCkmk = F1km x car - hybrid F1 (car x mel), inseminated with semen of carnica one drone (P1k)
BCkmm	883	19	BCkmm = F1km x mel - hybrid F1 (car x mel), inseminated with semen of mellifera one drone (P1m)
BCmcc	203	4	BCmcc = F1mc x cau - hybrid F1 (mel x cau), inseminated with semen of caucasica one drone (P1c)
BCmcm	502	10	BCmcm = F1mc x mel - hybrid F1 (mel x cau), inseminated with semen of mellifera one drone (P1m)
BCmkk	192	4	BCmkk= F1mk x car - hybrid F1 (mel x car), inseminated with semen of carnica one drone (P1k)
BCmkm	246	5	BCmkm = F1mk x mel - hybrid F1 F1 (mel x car), inseminated with semen of mellifera one drone (P1m)
F1ck	691	14	F1ck = cau x car - caucasica queens, inseminated with semen of carnica one drone
F1cm	515	10	F1cm = cau x mel - caucasica queens, inseminated with semen of mellifera one drone
F1kc	786	17	F1kc = car x cau - carnica queens, inseminated with semen of caucasica one drone
F1km	977	18	F1km= car x mel - carnica queens, inseminated with semen of mellifera one drone
F1mc	523	12	F1mc = mel x cau - mellifera queens, inseminated with semen of caucasica one drone
F1mk	596	12	F1mk = mel x car - mellifera queens, inseminated with semen of carnica one drone
P0cc	48	2	P0cc = cau x cau - caucasica queens, inseminated with semen of caucasica drones
P0kk	30	1	P0kk = car x car - carnica queens, inseminated with semen of carnica drones
P0mm	30	1	P0mm = mel x mel - mellifera queens, inseminated with semen of mellifera drones
P1cc	81	3	P1cc = P0cc x P0cc - caucasica queens (daughter of P0cc), inseminated with semen of one caucasica drone (son of P0cc)
P1kk	201	5	P1kk = P0kk x P0kk - carnica queens (daughter P0kk) , inseminated with semen of one carnica drone (son of P0kk)
P1mm	346	7	P1mm = P0mm x P0mm - mellifera queens (daughter P0mm), inseminated with semen of one mellifera drone (son of P0mm)
