# Supplementary material for: Dataset of wing venation measurements for Apis mellifera caucasica, A. mellifera carnica and A. mellifera mellifera (Hymenoptera: Apidae), their hybrids and backcrosses
Source: Biodivers Data J. 2020 Aug 5;8:e53724. doi: 10.3897/BDJ.8.e53724 (PMC7423776; doi:10.3897/BDJ.8.e53724)
Supplement: Supplementary material 3 — Dataset of wing venation measurements [file bdj-08-e53724-s003.txt]

No.	Queen/Colony ID	Maternal origin ID	Fatherly origin ID	GENOTYPE	WINGS ID	x0	y0	x1	y1	x2	y2	x3	y3	x4	y4	x5	y5	x6	y6	x7	y7	x8	y8	x9	y9	x10	y10	x11	y11	x12	y12	x13	y13	x14	y14	x15	y15	x16	y16	x17	y17	x18	y18
0001	00sem_1	unknown	unknown	P0cc	P0cc -00sem_1-0001	204	123	226	126	263	53	273	99	266	184	342	50	393	24	380	42	415	77	386	95	425	127	433	164	447	198	468	34	499	65	574	110	620	116	616	143	79	60
0002	00sem_1	unknown	unknown	P0cc	P0cc -00sem_1-0002	206	127	223	128	261	53	266	102	269	178	336	48	380	22	374	37	408	69	379	89	413	121	419	154	434	186	455	31	488	61	552	99	592	105	595	131	81	67
0003	00sem_1	unknown	unknown	P0cc	P0cc -00sem_1-0003	200	130	217	133	258	55	267	102	266	184	326	49	373	22	363	36	405	70	380	89	414	123	418	160	433	194	449	28	484	57	556	102	594	106	597	133	82	78
0004	00sem_1	unknown	unknown	P0cc	P0cc -00sem_1-0004	207	135	228	137	260	63	273	111	276	193	344	56	395	28	386	43	419	77	392	99	427	132	440	168	457	201	472	38	502	64	578	107	616	111	621	139	78	68
0005	00sem_1	unknown	unknown	P0cc	P0cc -00sem_1-0005	220	130	239	133	279	61	283	108	289	188	352	57	396	29	391	47	429	79	404	96	437	130	444	166	463	194	478	40	505	66	583	105	625	111	633	137	89	61
0006	00sem_1	unknown	unknown	P0cc	P0cc -00sem_1-0006	215	130	236	131	267	61	286	102	284	186	351	55	396	28	388	46	422	79	403	94	431	129	441	166	454	191	475	38	501	62	579	105	615	110	622	136	84	64
0007	00sem_1	unknown	unknown	P0cc	P0cc -00sem_1-0007	205	136	226	137	260	62	271	109	275	189	344	52	394	27	384	40	423	74	392	96	429	128	439	164	456	199	472	35	504	62	580	106	623	114	626	139	72	82
0008	00sem_1	unknown	unknown	P0cc	P0cc -00sem_1-0008	212	135	233	138	271	61	273	114	279	194	344	54	393	26	381	42	421	77	396	96	431	129	434	168	450	204	474	34	502	62	573	102	613	109	622	137	88	67
0009	00sem_1	unknown	unknown	P0cc	P0cc -00sem_1-0009	217	132	236	134	270	63	282	105	286	184	346	56	393	31	383	46	422	78	401	95	433	125	440	160	452	191	475	38	500	66	579	104	617	107	622	133	84	69
0010	00sem_1	unknown	unknown	P0cc	P0cc -00sem_1-0010	210	137	237	138	273	61	276	113	288	192	352	56	398	29	390	48	428	81	402	100	437	134	445	169	459	197	475	39	502	68	587	110	626	114	633	138	84	66
0011	00sem_1	unknown	unknown	P0cc	P0cc -00sem_1-0011	198	127	218	129	254	56	262	103	265	178	331	50	379	27	367	41	400	73	381	89	410	121	416	156	434	184	450	33	480	59	549	97	589	104	594	128	70	69
0012	00sem_1	unknown	unknown	P0cc	P0cc -00sem_1-0012	203	117	223	119	266	49	271	96	269	173	345	46	388	22	383	39	417	73	392	90	424	126	428	162	435	190	469	37	500	70	572	114	609	121	609	149	84	49
0013	00sem_1	unknown	unknown	P0cc	P0cc -00sem_1-0013	202	136	219	139	255	64	266	113	270	191	327	57	374	27	367	45	408	78	383	98	418	129	425	166	439	199	458	35	489	63	562	102	601	109	609	133	76	73
0014	00sem_1	unknown	unknown	P0cc	P0cc -00sem_1-0014	210	137	228	140	273	60	285	109	284	194	348	51	395	23	387	39	426	73	397	93	436	129	445	165	464	197	477	31	509	58	581	99	623	105	633	131	81	78
0015	00sem_1	unknown	unknown	P0cc	P0cc -00sem_1-0015	201	129	221	131	265	55	268	104	273	181	342	49	383	23	377	39	411	72	388	89	418	122	422	158	439	192	461	32	489	59	561	101	602	107	604	132	79	72
0016	00sem_1	unknown	unknown	P0cc	P0cc -00sem_1-0016	207	130	229	131	259	57	271	105	277	182	341	50	384	25	376	38	411	72	390	88	419	124	423	160	440	190	458	32	484	58	564	97	600	104	608	132	76	72
0017	00sem_1	unknown	unknown	P0cc	P0cc -00sem_1-0017	212	153	231	155	267	76	279	128	285	210	350	70	399	42	387	60	420	94	397	113	433	148	438	184	459	218	474	52	506	81	580	124	621	129	626	159	78	93
0018	00sem_1	unknown	unknown	P0cc	P0cc -00sem_1-0018	207	133	229	134	259	61	271	108	277	185	338	54	387	27	375	42	411	75	389	92	421	128	430	163	448	193	462	37	489	63	567	103	604	107	611	135	82	71
0019	00sem_1	unknown	unknown	P0cc	P0cc -00sem_1-0019	202	125	222	127	260	54	270	100	273	179	333	50	385	22	376	37	413	69	391	86	422	119	430	158	443	187	468	30	494	54	570	99	611	104	620	132	78	66
0020	00sem_1	unknown	unknown	P0cc	P0cc -00sem_1-0020	207	130	228	132	263	56	270	104	277	179	337	49	386	26	378	39	410	71	391	87	423	121	429	157	445	186	464	33	489	55	567	99	613	106	617	133	80	67
0021	00sem_1	unknown	unknown	P0cc	P0cc -00sem_1-0021	201	123	223	126	253	52	266	104	264	184	343	51	385	30	375	46	417	84	389	100	421	135	427	172	439	202	466	46	494	76	571	120	611	126	615	157	82	48
0022	00sem_1	unknown	unknown	P0cc	P0cc -00sem_1-0022	212	139	232	140	268	66	274	113	280	191	339	60	386	32	375	49	417	82	390	104	428	135	435	170	450	197	464	39	496	69	568	108	607	114	616	137	81	80
0023	00sem_1	unknown	unknown	P0cc	P0cc -00sem_1-0023	215	134	233	138	275	61	286	108	283	191	349	55	394	27	388	42	428	79	401	98	437	133	444	170	459	201	477	35	509	65	584	107	621	113	630	140	84	75
0024	00sem_1	unknown	unknown	P0cc	P0cc -00sem_1-0024	206	133	228	135	271	58	277	108	279	189	346	55	397	31	385	46	420	78	393	98	427	132	435	168	453	200	474	39	504	68	574	112	613	120	618	145	86	71
0025	00sem_1	unknown	unknown	P0cc	P0cc -00sem_1-0025	207	124	231	133	267	60	274	107	280	188	345	57	397	29	386	44	423	77	393	98	431	133	441	168	457	196	471	37	505	67	579	107	625	112	627	141	84	59
0026	0031_11	unknown	unknown	P0cc	P0cc -0031_11-0026	214	137	236	140	272	59	279	112	288	188	355	55	397	29	390	46	434	77	406	97	445	134	451	171	463	199	476	36	506	66	589	105	627	108	635	136	85	75
0027	0031_11	unknown	unknown	P0cc	P0cc -0031_11-0027	204	135	229	136	262	60	273	107	280	183	338	52	390	24	378	39	421	72	389	93	425	122	431	165	446	191	468	32	500	60	572	100	608	104	616	131	80	78
0028	0031_11	unknown	unknown	P0cc	P0cc -0031_11-0028	208	132	229	136	269	58	269	110	281	185	340	51	387	25	378	38	419	70	389	93	428	125	433	166	451	195	466	31	495	58	573	101	605	108	612	133	83	76
0029	0031_11	unknown	unknown	P0cc	P0cc -0031_11-0029	213	137	233	140	270	61	281	113	287	191	351	55	402	28	393	43	431	79	403	98	439	133	439	171	462	200	481	37	511	64	589	107	619	109	626	138	86	73
0030	0031_11	unknown	unknown	P0cc	P0cc -0031_11-0030	215	139	238	140	266	65	279	115	289	188	347	57	395	27	383	45	426	76	393	99	435	130	439	171	454	197	470	33	503	65	575	106	611	110	619	138	94	78
0031	0031_11	unknown	unknown	P0cc	P0cc -0031_11-0031	208	132	229	134	256	61	272	109	279	182	340	51	383	23	375	39	418	71	389	92	428	122	430	160	442	188	465	30	495	58	572	100	604	104	607	133	79	77
0032	0031_11	unknown	unknown	P0cc	P0cc -0031_11-0032	225	147	247	150	273	73	290	119	306	195	353	57	396	26	388	45	436	74	407	97	451	127	452	166	472	190	477	27	512	56	596	92	629	96	639	125	97	101
0033	0031_11	unknown	unknown	P0cc	P0cc -0031_11-0033	226	139	252	141	286	70	294	118	296	192	366	65	412	37	397	55	452	87	418	108	454	140	453	181	464	210	503	49	530	77	605	120	637	124	640	156	109	78
0034	0031_11	unknown	unknown	P0cc	P0cc -0031_11-0034	209	132	231	131	263	60	270	108	280	183	340	51	388	27	379	41	421	73	391	93	430	127	433	164	443	195	463	35	491	60	570	102	604	111	607	139	85	75
0035	0031_11	unknown	unknown	P0cc	P0cc -0031_11-0035	203	141	231	144	268	70	275	120	273	198	349	67	393	47	383	64	423	98	392	117	424	150	427	193	442	222	471	59	499	90	574	135	608	142	607	172	83	68
0036	0031_11	unknown	unknown	P0cc	P0cc -0031_11-0036	216	143	242	145	273	68	284	118	292	194	352	58	390	34	381	51	429	81	397	102	437	132	443	172	457	200	470	41	497	66	577	107	615	108	620	144	86	85
0037	0031_11	unknown	unknown	P0cc	P0cc -0031_11-0037	203	133	226	135	253	61	268	109	274	182	332	53	380	25	373	41	412	73	387	93	423	124	427	162	441	195	463	32	491	60	573	103	602	105	606	134	79	72
0038	0031_11	unknown	unknown	P0cc	P0cc -0031_11-0038	206	140	226	140	271	63	274	111	280	188	341	55	388	27	377	44	417	76	389	99	424	128	435	158	443	195	463	33	493	61	571	102	607	109	615	136	87	79
0039	0031_11	unknown	unknown	P0cc	P0cc -0031_11-0039	216	135	239	137	277	62	280	112	289	190	359	53	403	27	392	42	438	73	402	96	439	128	445	167	465	198	483	34	514	62	590	105	625	111	632	138	86	75
0040	0031_11	unknown	unknown	P0cc	P0cc -0031_11-0040	203	133	230	137	259	61	269	111	283	190	335	54	387	26	377	41	417	72	387	93	426	125	431	165	450	196	466	34	494	60	571	101	609	107	613	137	77	75
0041	0031_11	unknown	unknown	P0cc	P0cc -0031_11-0041	201	133	226	133	260	57	270	107	272	178	343	51	386	25	377	42	416	75	389	93	424	128	428	167	442	193	464	36	495	65	568	105	605	111	609	143	79	74
0042	0031_11	unknown	unknown	P0cc	P0cc -0031_11-0042	207	132	229	134	265	58	270	109	277	182	344	52	392	26	380	42	419	74	388	95	428	127	435	163	448	191	465	32	495	62	572	103	604	108	612	136	81	73
0043	0031_11	unknown	unknown	P0cc	P0cc -0031_11-0043	208	135	230	137	273	63	276	110	281	184	345	56	397	25	386	42	429	75	397	98	435	131	441	171	453	198	481	34	507	64	586	108	624	113	632	138	80	74
0044	0031_11	unknown	unknown	P0cc	P0cc -0031_11-0044	200	133	221	133	250	60	260	109	271	183	329	50	371	24	363	43	408	74	381	94	417	127	419	167	436	192	453	33	482	62	558	101	592	103	597	133	76	78
0045	0031_11	unknown	unknown	P0cc	P0cc -0031_11-0045	200	152	221	151	251	74	259	122	275	194	322	60	365	29	358	45	405	73	378	96	413	125	421	163	438	190	441	29	473	55	553	90	591	92	598	118	75	105
0046	0031_11	unknown	unknown	P0cc	P0cc -0031_11-0046	204	127	228	128	262	59	267	105	279	178	344	51	393	25	381	41	423	72	390	94	431	126	433	166	447	188	467	32	498	61	575	101	607	105	613	131	86	71
0047	0031_11	unknown	unknown	P0cc	P0cc -0031_11-0047	207	142	229	144	264	69	275	117	283	194	342	58	392	34	379	49	419	80	390	101	429	131	433	167	449	197	467	40	494	67	572	107	607	112	614	144	82	83
0048	0031_11	unknown	unknown	P0cc	P0cc -0031_11-0048	207	136	232	136	254	63	271	111	281	183	334	53	382	25	371	41	413	73	381	94	421	123	424	162	437	188	456	31	486	60	564	99	597	104	603	131	82	82
0049	00322_1	unknown	unknown	P0kk	P0kk-00322_1-0049	209	134	232	137	272	61	283	109	280	190	350	53	401	25	389	42	424	76	398	95	440	127	444	168	459	198	479	32	510	62	585	100	628	105	640	134	85	73
0050	00322_1	unknown	unknown	P0kk	P0kk-00322_1-0050	210	132	232	136	275	59	284	108	276	190	353	51	399	26	387	41	423	76	392	96	436	129	441	170	454	201	471	32	502	62	582	101	622	105	630	134	88	69
0051	00322_1	unknown	unknown	P0kk	P0kk-00322_1-0051	214	141	232	143	280	61	275	117	282	195	352	54	400	25	389	43	423	76	396	97	437	131	445	173	458	202	479	33	509	63	587	103	619	107	629	136	83	81
0052	00322_1	unknown	unknown	P0kk	P0kk-00322_1-0052	216	143	234	145	284	63	290	115	289	202	363	54	412	25	400	42	436	76	411	97	450	132	456	173	469	205	491	33	527	62	605	103	643	105	657	132	83	83
0053	00322_1	unknown	unknown	P0kk	P0kk-00322_1-0053	213	140	234	142	275	62	281	115	285	195	350	54	406	23	393	41	431	72	405	93	445	128	450	167	465	199	484	31	518	59	594	99	631	103	638	132	84	84
0054	00322_1	unknown	unknown	P0kk	P0kk-00322_1-0054	210	139	230	142	282	59	286	111	287	195	358	51	410	24	396	41	431	73	410	91	446	126	452	166	466	200	486	31	522	60	596	98	635	103	645	130	78	83
0055	00322_1	unknown	unknown	P0kk	P0kk-00322_1-0055	213	141	230	143	277	63	283	113	280	197	352	55	396	29	385	44	425	78	392	100	437	133	443	176	455	205	477	37	509	65	586	106	617	110	626	140	85	83
0056	00322_1	unknown	unknown	P0kk	P0kk-00322_1-0056	213	138	231	140	278	64	288	110	287	196	355	57	402	28	392	46	431	81	402	101	442	134	451	171	467	200	482	38	514	68	587	109	629	111	638	137	86	76
0057	00322_1	unknown	unknown	P0kk	P0kk-00322_1-0057	211	143	228	145	275	65	281	115	278	199	350	57	393	31	384	46	423	79	390	102	434	135	441	178	453	207	478	39	507	68	583	108	616	112	625	141	83	85
0058	00322_1	unknown	unknown	P0kk	P0kk-00322_1-0058	212	135	229	138	285	58	288	108	283	194	358	53	405	26	390	45	426	77	398	97	443	131	447	170	458	194	482	35	513	63	592	103	632	105	642	132	85	75
0059	00322_1	unknown	unknown	P0kk	P0kk-00322_1-0059	214	138	231	141	287	61	290	111	285	197	359	57	406	30	393	48	428	80	400	101	445	134	448	174	459	197	489	39	515	67	594	107	634	108	644	136	87	78
0060	00322_1	unknown	unknown	P0kk	P0kk-00322_1-0060	218	143	237	146	287	62	285	118	290	201	360	53	411	24	400	40	439	74	407	98	452	133	459	175	471	206	488	30	526	61	609	104	641	108	649	137	84	85
0061	00322_1	unknown	unknown	P0kk	P0kk-00322_1-0061	212	139	230	142	279	65	284	114	281	197	351	58	402	29	389	47	424	81	396	101	436	134	443	173	456	199	479	38	512	67	587	105	622	108	630	134	79	82
0062	00322_1	unknown	unknown	P0kk	P0kk-00322_1-0062	218	144	237	145	276	64	289	115	289	198	354	55	405	25	392	44	428	76	405	96	442	130	448	169	463	201	481	32	514	61	589	100	629	103	639	130	83	85
0063	00322_1	unknown	unknown	P0kk	P0kk-00322_1-0063	220	196	240	197	284	119	291	169	291	254	363	112	404	82	399	101	438	134	411	154	450	191	455	231	467	255	491	91	526	122	605	162	640	165	646	191	85	134
0064	00322_1	unknown	unknown	P0kk	P0kk-00322_1-0064	208	138	232	139	278	59	275	114	284	192	352	51	399	26	390	40	430	74	399	95	440	129	448	168	461	198	475	31	507	59	587	99	625	103	637	133	80	74
0065	00322_1	unknown	unknown	P0kk	P0kk-00322_1-0065	210	140	230	141	267	62	273	115	281	193	339	53	386	25	377	40	422	72	390	94	433	128	440	167	452	197	467	30	496	58	583	97	620	100	629	129	82	78
0066	00322_1	unknown	unknown	P0kk	P0kk-00322_1-0066	206	138	232	140	273	61	273	114	278	194	353	53	401	25	388	42	422	77	392	98	436	129	440	172	455	204	471	32	504	63	582	103	620	108	627	138	87	72
0067	00322_1	unknown	unknown	P0kk	P0kk-00322_1-0067	215	140	235	142	280	64	285	113	284	195	357	54	407	24	393	43	427	74	404	94	445	129	451	169	463	200	485	32	518	62	595	102	634	107	643	134	80	83
0068	00322_1	unknown	unknown	P0kk	P0kk-00322_1-0068	211	135	233	137	272	59	284	108	280	190	349	52	393	22	387	41	425	74	395	95	439	125	444	165	459	199	479	32	506	60	583	99	625	104	634	134	86	74
0069	00322_1	unknown	unknown	P0kk	P0kk-00322_1-0069	217	139	237	142	283	61	282	114	283	197	353	53	402	23	391	40	431	72	400	97	442	129	448	172	461	205	480	30	512	58	593	99	624	103	629	134	86	76
0070	00322_1	unknown	unknown	P0kk	P0kk-00322_1-0070	214	140	232	142	280	59	282	114	285	195	354	53	407	24	395	41	432	74	403	95	445	127	449	167	463	197	485	31	522	61	598	101	632	104	640	133	79	83
0071	00322_1	unknown	unknown	P0kk	P0kk-00322_1-0071	213	138	232	141	288	60	279	115	282	198	355	54	402	27	393	43	434	77	402	100	443	134	451	177	462	209	483	34	517	65	602	105	634	108	643	136	83	81
0072	00322_1	unknown	unknown	P0kk	P0kk-00322_1-0072	220	137	239	140	285	59	285	114	289	194	358	52	407	25	397	41	432	76	404	97	447	133	454	174	466	204	490	33	520	62	601	104	634	107	644	136	85	77
0073	00322_1	unknown	unknown	P0kk	P0kk-00322_1-0073	214	139	232	141	272	64	279	115	282	195	349	55	403	25	389	43	423	75	397	96	439	130	446	169	460	200	485	34	513	62	588	102	630	106	636	134	79	83
0074	00322_1	unknown	unknown	P0kk	P0kk-00322_1-0074	208	138	235	139	273	62	283	110	283	192	360	54	407	28	392	46	428	79	401	98	441	130	445	171	458	205	482	36	512	66	587	104	624	108	632	136	90	73
0075	00322_1	unknown	unknown	P0kk	P0kk-00322_1-0075	206	187	231	187	270	109	274	158	275	237	348	101	393	73	383	88	421	123	392	143	430	176	437	213	450	246	464	80	499	110	582	150	614	153	624	182	86	122
0076	00322_1	unknown	unknown	P0kk	P0kk-00322_1-0076	219	140	238	144	287	60	287	115	290	198	358	54	407	25	395	43	432	76	409	96	449	131	456	171	471	201	485	32	516	61	596	101	641	105	650	135	82	81
0077	00322_1	unknown	unknown	P0kk	P0kk-00322_1-0077	207	139	230	140	268	60	271	113	281	192	339	52	388	25	378	39	419	72	393	92	435	129	441	169	454	200	465	30	496	58	578	99	616	103	624	134	78	76
0078	00322_1	unknown	unknown	P0kk	P0kk-00322_1-0078	218	140	234	142	286	61	289	111	287	193	358	55	404	26	394	43	429	76	409	93	446	130	450	171	461	199	486	34	517	64	596	105	633	107	639	135	84	78
0079	00105_1	unknown	unknown	P0mm	P0mm-00105_1-0079	201	136	226	137	259	60	274	109	284	192	342	55	391	24	377	43	421	77	400	93	437	127	441	169	460	196	471	32	496	57	580	99	625	101	637	130	74	77
0080	00105_1	unknown	unknown	P0mm	P0mm-00105_1-0080	210	137	238	136	275	59	280	111	293	195	349	52	401	25	389	40	429	74	401	95	444	130	451	172	470	199	477	32	504	57	597	100	636	105	649	132	82	70
0081	00105_1	unknown	unknown	P0mm	P0mm-00105_1-0081	202	142	229	141	260	62	271	113	283	197	342	56	392	25	380	44	425	77	398	97	436	129	441	169	461	197	472	33	501	60	582	100	620	103	629	132	76	81
0082	00105_1	unknown	unknown	P0mm	P0mm-00105_1-0082	208	138	234	139	264	63	275	115	294	195	346	56	397	26	386	43	430	77	405	96	445	132	451	174	469	202	481	34	510	62	600	105	633	109	644	136	84	70
0083	00105_1	unknown	unknown	P0mm	P0mm-00105_1-0083	209	138	234	138	264	63	277	113	289	193	343	56	397	26	383	43	428	74	402	92	442	128	449	170	466	198	477	33	503	59	590	101	629	108	641	134	83	70
0084	00105_1	unknown	unknown	P0mm	P0mm-00105_1-0084	205	132	234	133	268	61	273	108	290	189	343	55	397	26	384	44	425	75	396	96	438	129	447	168	466	193	474	35	501	61	586	100	626	105	634	131	78	73
0085	00105_1	unknown	unknown	P0mm	P0mm-00105_1-0085	205	143	233	142	280	61	276	115	296	202	349	55	396	27	386	43	431	77	404	98	442	133	449	175	470	203	475	34	505	63	585	101	629	104	639	132	78	79
0086	00105_1	unknown	unknown	P0mm	P0mm-00105_1-0086	203	131	227	132	270	58	274	108	282	186	347	56	397	27	384	43	429	74	397	97	438	127	444	164	462	194	478	35	508	62	590	100	626	104	639	132	82	65
0087	00105_1	unknown	unknown	P0mm	P0mm-00105_1-0087	212	138	236	139	274	61	279	114	292	198	354	53	406	25	393	41	436	75	409	94	447	130	456	170	475	200	481	32	513	59	597	100	638	105	646	133	80	76
0088	00105_1	unknown	unknown	P0mm	P0mm-00105_1-0088	206	132	233	133	264	57	277	107	287	187	346	52	401	21	387	39	430	70	401	91	439	123	447	161	468	191	475	29	505	56	584	93	626	100	640	126	83	63
0089	00105_1	unknown	unknown	P0mm	P0mm-00105_1-0089	206	135	233	138	275	59	279	111	286	190	355	55	396	27	389	44	431	76	405	95	443	127	446	164	465	196	477	35	505	60	587	99	627	104	639	132	86	63
0090	00105_1	unknown	unknown	P0mm	P0mm-00105_1-0090	211	138	235	139	263	61	280	112	290	196	338	56	394	24	379	42	428	74	401	96	446	127	448	169	472	200	475	31	506	59	586	98	626	102	639	130	80	72
0091	00105_1	unknown	unknown	P0mm	P0mm-00105_1-0091	208	140	233	139	259	65	274	112	293	195	341	57	395	24	380	43	424	76	403	91	444	127	451	169	469	197	475	32	506	61	591	101	632	105	642	131	79	74
0092	00105_1	unknown	unknown	P0mm	P0mm-00105_1-0092	208	135	235	135	267	59	277	112	287	190	350	52	400	24	388	40	431	75	402	93	443	126	450	167	466	195	482	32	511	60	597	101	630	107	639	133	82	69
0093	00105_1	unknown	unknown	P0mm	P0mm-00105_1-0093	202	143	229	141	257	64	268	116	287	198	341	57	394	25	382	43	423	76	400	95	437	131	443	172	464	199	473	32	501	60	584	101	621	106	633	135	73	83
0094	00105_1	unknown	unknown	P0mm	P0mm-00105_1-0094	206	138	234	137	266	65	279	112	290	196	349	57	398	26	388	43	433	78	408	97	447	130	450	174	469	200	480	34	513	63	597	105	632	110	648	135	84	74
0095	00105_1	unknown	unknown	P0mm	P0mm-00105_1-0095	205	141	233	140	262	63	273	113	290	195	340	57	394	24	383	42	430	75	401	95	439	130	443	172	461	199	478	34	502	60	588	101	625	106	637	134	79	80
0096	00105_1	unknown	unknown	P0mm	P0mm-00105_1-0096	208	137	235	136	272	61	277	110	294	196	350	52	400	24	388	41	428	73	404	94	444	128	451	170	469	198	474	31	504	57	592	98	639	101	650	129	79	74
0097	00105_1	unknown	unknown	P0mm	P0mm-00105_1-0097	207	129	229	129	269	56	272	104	282	179	345	51	385	20	378	41	422	72	396	90	433	122	438	158	456	189	464	30	498	59	573	98	613	105	625	133	82	67
0098	00105_1	unknown	unknown	P0mm	P0mm-00105_1-0098	207	139	233	139	274	63	273	114	290	196	343	57	398	27	384	45	428	76	399	98	440	130	445	172	465	201	471	34	501	61	583	100	627	106	637	135	81	75
0099	00105_1	unknown	unknown	P0mm	P0mm-00105_1-0099	207	140	234	141	282	60	286	111	299	199	356	54	403	26	390	43	439	76	412	96	452	132	456	175	475	202	484	33	517	64	596	100	640	104	652	135	79	70
0100	00105_1	unknown	unknown	P0mm	P0mm-00105_1-0100	201	140	234	140	267	65	273	116	289	199	340	58	395	27	383	45	420	79	397	99	438	131	447	172	467	199	472	35	501	62	589	103	627	107	636	136	79	78
0101	00105_1	unknown	unknown	P0mm	P0mm-00105_1-0101	205	151	232	150	271	69	277	122	289	207	348	60	396	31	383	48	431	80	402	102	444	135	452	179	472	208	473	37	508	65	589	105	626	109	638	139	76	87
0102	00105_1	unknown	unknown	P0mm	P0mm-00105_1-0102	208	135	232	138	275	60	284	109	294	193	351	55	397	26	387	43	434	77	406	97	445	131	452	173	470	201	482	35	514	63	590	100	631	105	641	135	82	69
0103	00105_1	unknown	unknown	P0mm	P0mm-00105_1-0103	209	139	235	139	265	61	276	112	292	196	342	54	396	24	386	41	431	76	405	95	442	129	446	172	464	199	472	30	506	62	589	103	626	109	637	138	80	75
0104	00105_1	unknown	unknown	P0mm	P0mm-00105_1-0104	204	135	228	137	265	59	270	111	286	195	340	52	391	23	380	38	421	73	396	93	437	126	444	166	463	195	466	29	499	58	582	97	623	101	632	129	78	73
0105	00105_1	unknown	unknown	P0mm	P0mm-00105_1-0105	198	138	224	139	258	60	268	110	279	194	333	53	387	24	375	40	420	72	393	91	431	124	437	166	456	194	464	31	492	56	577	97	620	102	633	130	74	77
0106	00105_1	unknown	unknown	P0mm	P0mm-00105_1-0106	207	138	233	138	275	61	280	111	286	194	346	55	400	24	387	40	434	73	406	91	445	127	451	171	473	202	482	33	510	58	602	98	640	102	657	129	83	73
0107	00105_1	unknown	unknown	P0mm	P0mm-00105_1-0107	203	142	230	141	257	60	272	113	285	198	341	53	395	23	383	39	429	72	401	93	439	125	446	166	464	196	476	30	502	54	590	95	633	99	646	127	75	76
0108	00105_1	unknown	unknown	P0mm	P0mm-00105_1-0108	205	134	232	134	258	60	270	110	287	193	341	53	391	25	381	40	421	73	395	92	434	125	440	165	459	194	464	31	492	55	578	94	620	98	632	123	74	71
0109	0051_12	sem_1	31_11	P1cc	P1cc-0051_12-0109	217	147	236	147	273	66	285	117	296	201	352	56	407	25	392	44	432	79	402	100	443	132	451	174	469	205	480	32	518	65	594	104	632	108	639	136	82	81
0110	0051_12	sem_1	31_11	P1cc	P1cc-0051_12-0110	209	142	228	143	257	66	272	116	286	197	344	57	393	27	381	45	416	79	388	101	425	132	436	169	454	200	466	34	494	63	576	103	608	108	618	131	77	77
0111	0051_12	sem_1	31_11	P1cc	P1cc-0051_12-0111	200	138	221	138	248	62	262	113	274	191	332	53	379	24	367	42	403	76	381	95	414	129	422	168	441	197	457	31	483	59	567	101	596	105	606	133	74	73
0112	0051_12	sem_1	31_11	P1cc	P1cc-0051_12-0112	213	138	235	139	264	63	279	113	285	192	346	52	398	24	387	40	425	76	397	96	435	128	439	168	454	195	474	30	508	62	582	103	615	109	630	133	83	76
0113	0051_12	sem_1	31_11	P1cc	P1cc-0051_12-0113	206	136	228	138	253	61	267	112	281	192	338	53	387	24	375	40	412	74	385	95	421	127	428	165	447	197	458	29	500	60	573	101	604	105	612	130	83	68
0114	0051_12	sem_1	31_11	P1cc	P1cc-0051_12-0114	211	142	233	142	271	59	266	121	288	194	351	52	392	27	382	42	424	75	393	96	429	130	437	168	454	199	468	33	502	64	580	104	614	111	622	137	81	76
0115	0051_12	sem_1	31_11	P1cc	P1cc-0051_12-0115	218	139	238	140	270	63	284	115	292	200	353	55	408	26	397	42	436	79	407	101	443	133	450	173	467	205	484	33	519	65	599	107	632	111	643	139	81	79
0116	0051_12	sem_1	31_11	P1cc	P1cc-0051_12-0116	208	136	229	137	254	64	277	110	286	195	342	56	390	27	378	46	419	79	389	100	426	132	435	171	454	201	466	34	498	65	579	106	609	108	614	135	84	72
0117	0051_12	sem_1	31_11	P1cc	P1cc-0051_12-0117	219	135	239	138	275	60	285	111	288	192	357	52	405	26	393	41	430	77	401	98	439	131	445	170	462	199	476	33	504	61	593	104	623	109	628	139	86	68
0118	0051_12	sem_1	31_11	P1cc	P1cc-0051_12-0118	215	137	238	138	263	63	276	115	291	192	345	55	395	27	383	43	421	78	398	97	432	131	439	170	459	200	467	33	496	62	580	104	612	109	624	135	86	74
0119	0051_12	sem_1	31_11	P1cc	P1cc-0051_12-0119	217	136	237	138	273	61	281	112	289	191	354	51	400	25	389	40	430	74	397	96	438	128	444	168	459	198	475	32	507	62	591	104	625	109	634	132	84	71
0120	0051_12	sem_1	31_11	P1cc	P1cc-0051_12-0120	213	135	233	136	266	61	276	110	284	189	343	54	394	27	380	45	417	78	395	96	430	130	437	169	455	198	469	34	501	64	578	102	612	108	618	137	82	74
0121	0051_12	sem_1	31_11	P1cc	P1cc-0051_12-0121	212	136	236	136	268	60	279	112	286	191	348	52	399	25	387	41	428	78	404	96	438	131	441	170	458	199	475	31	510	64	591	105	621	111	628	138	84	68
0122	0051_12	sem_1	31_11	P1cc	P1cc-0051_12-0122	212	138	237	140	266	60	279	114	288	193	356	50	402	24	387	38	426	75	400	96	437	127	444	168	458	200	476	31	507	62	589	103	622	109	626	136	84	76
0123	0051_12	sem_1	31_11	P1cc	P1cc-0051_12-0123	210	137	236	137	264	61	280	111	289	191	351	53	400	25	387	42	425	75	397	96	434	129	443	168	462	197	474	32	507	62	589	106	618	111	627	134	82	75
0124	0051_12	sem_1	31_11	P1cc	P1cc-0051_12-0124	212	140	234	141	254	65	279	113	290	195	348	53	396	24	385	40	423	72	396	94	433	128	439	170	457	198	471	30	503	59	581	101	612	106	620	136	80	80
0125	0051_12	sem_1	31_11	P1cc	P1cc-0051_12-0125	215	141	234	141	265	63	282	113	289	196	347	54	398	23	386	42	427	77	400	97	437	131	443	173	460	201	474	31	510	63	589	105	623	109	631	136	80	78
0126	0051_12	sem_1	31_11	P1cc	P1cc-0051_12-0126	209	140	233	140	261	65	278	114	292	194	351	55	401	28	388	45	425	79	398	100	434	132	439	174	457	204	478	35	504	63	587	106	618	111	626	141	82	77
0127	0051_12	sem_1	31_11	P1cc	P1cc-0051_12-0127	209	135	232	136	269	56	269	112	288	188	348	51	397	25	385	40	423	71	397	90	432	126	440	164	457	196	472	33	504	60	578	100	621	108	627	137	82	70
0128	0051_12	sem_1	31_11	P1cc	P1cc-0051_12-0128	207	137	230	138	256	62	273	110	282	191	343	54	391	25	379	41	421	74	389	97	427	127	434	165	452	198	462	30	497	62	576	104	611	110	619	135	79	74
0129	0051_12	sem_1	31_11	P1cc	P1cc-0051_12-0129	214	129	234	131	256	60	280	105	282	182	336	49	393	23	381	37	418	72	398	88	432	123	434	162	449	191	470	30	499	57	574	98	609	104	619	130	83	71
0130	0051_12	sem_1	31_11	P1cc	P1cc-0051_12-0130	213	132	232	134	267	60	280	107	280	187	343	53	392	25	379	42	414	78	396	93	430	130	437	171	453	198	467	34	502	64	577	108	612	113	618	144	80	72
0131	0051_12	sem_1	31_11	P1cc	P1cc-0051_12-0131	213	136	237	137	265	62	279	113	287	193	348	53	399	24	386	41	431	74	398	97	437	131	442	171	460	198	472	31	507	63	588	103	621	108	629	136	82	74
0132	0051_12	sem_1	31_11	P1cc	P1cc-0051_12-0132	209	135	233	135	269	58	266	114	288	186	348	52	396	26	384	41	421	74	391	95	431	128	441	164	459	193	473	34	503	63	580	103	616	110	621	138	82	70
0133	0051_12	sem_1	31_11	P1cc	P1cc-0051_12-0133	212	140	234	140	263	63	270	116	289	192	338	56	389	27	377	45	417	77	390	95	428	130	437	167	453	198	467	35	500	65	576	102	615	109	622	134	82	80
0134	0051_12	sem_1	31_11	P1cc	P1cc-0051_12-0134	206	136	228	137	254	63	267	113	281	191	339	54	389	25	378	41	417	75	388	96	424	130	433	169	450	197	464	31	495	61	575	105	605	110	611	136	80	76
0135	0051_12	sem_1	31_11	P1cc	P1cc-0051_12-0135	213	146	236	145	264	65	275	120	289	198	346	56	399	25	386	44	428	79	403	100	439	134	444	176	459	204	478	32	509	64	591	106	625	110	635	139	80	80
0136	0051_12	sem_1	31_11	P1cc	P1cc-0051_12-0136	216	134	240	136	275	61	282	111	288	191	359	54	401	26	395	43	431	78	401	98	436	130	443	170	457	200	480	36	507	65	590	105	623	109	627	134	87	68
0137	0051_12	sem_1	31_11	P1cc	P1cc-0051_12-0137	215	140	239	140	264	68	281	114	293	198	347	58	398	28	385	46	428	80	401	100	436	134	444	174	462	203	472	34	505	64	587	106	622	109	627	136	83	80
0138	0049_12	sem_1	31_11	P1cc	P1cc-0049_12-0138	216	135	235	137	270	61	278	112	287	189	347	55	395	28	386	43	425	77	398	97	432	130	437	168	456	197	473	35	504	64	581	104	612	108	625	131	84	65
0139	0049_12	sem_1	31_11	P1cc	P1cc-0049_12-0139	212	145	236	145	264	66	273	120	287	195	339	59	391	29	378	46	421	79	393	100	430	133	437	171	454	198	467	36	494	65	573	105	612	109	620	138	85	76
0140	0049_12	sem_1	31_11	P1cc	P1cc-0049_12-0140	216	141	239	142	265	66	283	115	292	192	346	60	396	31	387	48	428	80	400	102	440	134	446	172	460	200	477	37	506	66	583	105	617	108	627	138	86	74
0141	0049_12	sem_1	31_11	P1cc	P1cc-0049_12-0141	210	138	231	140	260	62	274	113	284	191	336	54	388	23	376	41	415	75	395	93	429	126	435	165	451	193	458	28	491	58	574	99	610	102	618	127	83	72
0142	0049_12	sem_1	31_11	P1cc	P1cc-0049_12-0142	212	138	232	139	262	62	275	112	287	190	338	55	390	24	381	42	416	77	392	94	431	127	436	166	454	195	468	31	499	62	574	100	610	106	616	133	83	71
0143	0049_12	sem_1	31_11	P1cc	P1cc-0049_12-0143	215	136	234	138	268	62	280	112	286	191	349	55	400	27	388	44	425	78	402	97	436	129	439	170	455	199	477	32	509	63	585	104	619	108	627	132	86	68
0144	0049_12	sem_1	31_11	P1cc	P1cc-0049_12-0144	200	132	220	132	246	57	267	106	274	185	326	55	375	26	364	45	405	76	380	94	414	129	423	165	441	191	454	34	481	63	561	101	601	105	609	132	74	70
0145	0049_12	sem_1	31_11	P1cc	P1cc-0049_12-0145	213	136	237	139	270	61	282	112	283	191	346	55	398	26	389	41	422	76	395	98	434	130	441	168	458	197	469	30	503	61	580	103	616	105	624	131	88	69
0146	0049_12	sem_1	31_11	P1cc	P1cc-0049_12-0146	210	135	232	136	262	62	277	111	287	189	346	53	392	26	383	43	420	74	393	96	430	127	435	166	453	195	462	30	496	63	574	103	604	107	614	132	83	72
0147	0049_12	sem_1	31_11	P1cc	P1cc-0049_12-0147	216	138	241	139	271	64	288	113	293	192	353	57	401	29	392	44	428	79	403	99	439	130	443	171	459	200	481	35	509	64	586	101	618	107	628	134	87	66
0148	0049_12	sem_1	31_11	P1cc	P1cc-0049_12-0148	209	137	235	138	258	64	276	112	288	191	341	57	396	27	384	45	419	79	396	99	435	131	438	169	456	199	478	35	506	64	579	104	610	108	621	138	82	71
0149	0049_12	sem_1	31_11	P1cc	P1cc-0049_12-0149	215	131	235	133	270	61	276	111	285	189	345	57	391	31	387	46	425	78	397	98	430	131	437	168	454	197	471	38	502	67	576	108	610	114	618	138	87	56
0150	0049_12	sem_1	31_11	P1cc	P1cc-0049_12-0150	212	135	236	136	271	61	279	112	285	189	351	54	395	27	385	44	420	78	394	98	427	129	436	167	452	196	469	36	498	65	571	105	607	110	616	136	79	62
0151	0049_12	sem_1	31_11	P1cc	P1cc-0049_12-0151	218	133	237	135	277	60	284	109	293	187	355	56	408	28	397	44	434	77	409	96	442	132	449	170	463	195	486	36	514	62	595	106	627	110	636	140	89	55
0152	0049_12	sem_1	31_11	P1cc	P1cc-0049_12-0152	218	138	242	138	272	62	286	113	290	193	352	58	401	29	393	46	432	80	404	101	442	133	446	171	464	200	485	37	515	66	588	106	622	108	628	137	87	70
0153	0049_12	sem_1	31_11	P1cc	P1cc-0049_12-0153	215	135	238	136	262	62	280	112	292	191	350	55	400	29	386	45	430	78	401	98	436	134	443	173	455	200	472	35	504	66	584	105	618	108	627	134	82	74
0154	0049_12	sem_1	31_11	P1cc	P1cc-0049_12-0154	214	139	234	141	265	62	275	116	282	195	340	55	396	25	385	42	422	75	395	97	431	131	440	169	458	198	468	30	500	59	577	102	611	105	623	134	85	67
0155	0049_12	sem_1	31_11	P1cc	P1cc-0049_12-0155	218	140	241	142	275	63	285	118	293	199	359	54	402	28	392	43	436	78	404	103	442	134	448	174	466	209	483	36	519	65	595	106	626	111	638	139	89	67
0156	0049_12	sem_1	31_11	P1cc	P1cc-0049_12-0156	203	136	225	137	257	59	269	110	274	188	339	53	385	26	375	41	411	75	385	96	421	126	428	165	437	197	467	33	491	59	568	99	602	105	611	133	70	70
0157	0049_12	sem_1	31_11	P1cc	P1cc-0049_12-0157	211	139	229	141	271	63	277	115	286	199	350	56	403	25	393	43	432	76	399	99	435	129	439	170	457	201	474	32	510	62	586	102	616	106	626	130	88	68
0158	0049_12	sem_1	31_11	P1cc	P1cc-0049_12-0158	213	135	232	136	260	62	275	112	288	191	338	55	396	25	383	42	424	76	396	95	432	129	439	166	457	196	471	31	504	62	581	101	614	107	625	135	84	67
0159	0049_12	sem_1	31_11	P1cc	P1cc-0049_12-0159	214	135	237	137	262	65	278	112	286	187	347	57	395	31	384	47	422	80	397	100	432	130	434	170	450	200	474	38	503	68	577	107	609	112	615	139	83	70
0160	0049_12	sem_1	31_11	P1cc	P1cc-0049_12-0160	209	136	230	137	258	63	271	112	283	188	333	56	392	25	379	43	419	76	393	95	429	127	434	166	450	195	464	32	497	62	573	101	611	105	616	135	80	71
0161	0049_12	sem_1	31_11	P1cc	P1cc-0049_12-0161	214	139	233	141	270	62	282	112	287	195	350	53	402	26	390	42	428	76	403	96	436	131	442	170	458	200	478	31	508	61	580	104	616	109	628	134	85	70
0162	0049_12	sem_1	31_11	P1cc	P1cc-0049_12-0162	211	139	233	140	265	63	278	113	279	191	341	56	394	27	383	45	420	77	391	99	431	133	438	172	455	201	469	34	503	61	581	104	612	109	622	138	84	73
0163	0049_12	sem_1	31_11	P1cc	P1cc-0049_12-0163	211	136	233	137	265	62	272	112	281	188	338	56	390	27	380	44	422	76	394	96	427	128	432	167	450	197	464	32	497	63	578	103	609	107	616	131	79	75
0164	0049_12	sem_1	31_11	P1cc	P1cc-0049_12-0164	214	135	234	137	269	61	279	111	284	190	346	54	398	26	387	42	427	75	399	95	434	130	437	168	456	196	475	32	507	60	578	101	612	105	621	133	81	60
0165	0048_12	sem_1	31_11	P1cc	P1cc-0048_12-0165	201	131	225	132	252	63	271	106	271	185	329	54	376	25	365	43	406	73	380	93	416	124	421	162	438	193	452	31	483	60	560	99	589	103	600	129	84	69
0166	0048_12	sem_1	31_11	P1cc	P1cc-0048_12-0166	207	133	229	134	256	62	275	107	282	187	335	55	384	25	371	43	416	74	390	94	427	126	433	164	450	194	463	31	493	60	570	101	603	105	614	131	85	68
0167	0048_12	sem_1	31_11	P1cc	P1cc-0048_12-0167	205	130	225	131	262	60	267	108	273	183	339	51	383	25	373	41	418	73	389	92	422	125	429	162	443	191	453	31	486	59	562	98	600	103	607	131	82	71
0168	0048_12	sem_1	31_11	P1cc	P1cc-0048_12-0168	214	133	232	135	264	64	280	108	288	187	351	54	395	26	382	45	423	77	396	96	431	128	439	164	453	191	467	35	493	63	574	101	610	104	618	129	81	75
0169	0048_12	sem_1	31_11	P1cc	P1cc-0048_12-0169	208	130	227	132	254	60	270	107	276	184	334	53	382	25	371	41	409	73	386	90	423	125	429	163	446	189	458	33	482	58	562	99	598	103	611	131	85	67
0170	0048_12	sem_1	31_11	P1cc	P1cc-0048_12-0170	209	138	234	143	267	67	274	123	277	201	354	71	394	49	388	66	425	101	394	118	422	155	427	200	443	227	473	65	498	96	572	150	602	156	605	186	89	63
0171	0048_12	sem_1	31_11	P1cc	P1cc-0048_12-0171	206	132	227	134	253	63	274	107	277	185	336	56	381	28	369	45	411	75	381	96	418	128	424	165	442	193	454	34	483	62	558	101	589	106	599	133	90	64
0172	0048_12	sem_1	31_11	P1cc	P1cc-0048_12-0172	205	130	228	131	255	62	272	106	277	184	335	55	381	25	369	44	416	73	388	93	424	125	426	166	442	195	459	32	488	60	568	101	599	104	606	131	81	68
0173	0048_12	sem_1	31_11	P1cc	P1cc-0048_12-0173	211	136	231	137	261	65	277	111	286	191	338	57	386	26	375	43	418	75	389	98	426	127	431	170	450	201	464	32	491	59	572	102	603	106	613	132	85	70
0174	0048_12	sem_1	31_11	P1cc	P1cc-0048_12-0174	207	136	232	137	259	62	268	114	282	190	340	55	389	25	376	44	417	75	392	96	427	131	430	172	447	201	462	32	494	64	571	103	606	109	617	138	87	69
0175	0048_12	sem_1	31_11	P1cc	P1cc-0048_12-0175	206	139	227	140	255	66	270	114	282	194	336	57	387	28	375	46	417	78	387	99	420	134	428	172	447	201	460	35	488	65	565	105	596	111	607	139	86	71
0176	0048_12	sem_1	31_11	P1cc	P1cc-0048_12-0176	220	136	240	138	276	66	287	111	292	192	357	59	403	29	396	46	435	79	409	99	443	131	447	172	463	204	484	37	516	62	594	107	625	112	636	138	93	72
0177	0048_12	sem_1	31_11	P1cc	P1cc-0048_12-0177	216	131	238	134	263	63	282	110	283	187	344	55	387	26	381	42	425	75	397	97	433	129	438	170	455	199	474	34	503	62	585	105	611	109	621	139	85	66
0178	0048_12	sem_1	31_11	P1cc	P1cc-0048_12-0178	208	144	227	144	256	66	275	116	287	197	343	56	390	28	380	45	417	78	389	98	428	133	438	173	458	201	464	35	491	63	574	108	602	111	610	143	80	80
0179	0048_12	sem_1	31_11	P1cc	P1cc-0048_12-0179	214	137	237	138	260	65	278	113	292	195	344	57	386	26	379	46	423	77	395	99	432	133	442	173	457	201	469	35	497	65	580	105	612	107	616	137	79	79
0180	0048_12	sem_1	31_11	P1cc	P1cc-0048_12-0180	212	139	234	141	266	64	280	113	286	192	347	55	390	25	385	41	426	76	401	96	434	131	438	171	454	200	470	30	502	62	580	105	609	109	616	135	87	71
0181	0048_12	sem_1	31_11	P1cc	P1cc-0048_12-0181	211	134	232	133	269	62	272	110	284	186	346	54	387	26	376	43	423	75	394	95	430	129	436	170	450	195	460	32	495	63	571	102	612	105	619	134	82	72
0182	0048_12	sem_1	31_11	P1cc	P1cc-0048_12-0182	208	138	230	138	262	65	275	109	284	190	344	55	385	24	377	46	414	76	390	96	428	128	435	167	446	197	458	34	489	63	572	100	608	102	613	129	82	78
0183	0048_12	sem_1	31_11	P1cc	P1cc-0048_12-0183	211	131	231	133	266	60	269	109	278	183	346	50	387	24	378	39	418	71	384	94	421	124	429	161	444	190	454	29	486	58	561	97	597	101	602	129	81	75
0184	0048_12	sem_1	31_11	P1cc	P1cc-0048_12-0184	208	137	229	137	252	64	269	111	280	191	335	53	383	23	373	40	410	74	382	95	416	125	423	163	442	195	455	30	480	60	560	100	591	105	599	131	86	72
0185	0048_12	sem_1	31_11	P1cc	P1cc-0048_12-0185	214	133	237	136	264	63	282	108	281	187	344	56	394	26	382	42	423	75	399	94	433	127	435	167	451	197	468	33	499	61	573	100	608	107	618	136	88	70
0186	0048_12	sem_1	31_11	P1cc	P1cc-0048_12-0186	219	134	243	136	275	64	286	111	290	187	356	55	407	27	395	42	436	76	411	94	442	129	445	168	462	199	481	32	510	62	591	104	623	108	633	134	94	69
0187	0048_12	sem_1	31_11	P1cc	P1cc-0048_12-0187	208	131	230	132	248	61	276	104	277	181	331	51	374	23	371	39	408	70	380	91	419	123	426	161	443	188	453	30	481	56	559	98	590	104	600	133	85	66
0188	0048_12	sem_1	31_11	P1cc	P1cc-0048_12-0188	212	131	230	134	275	62	276	112	281	193	354	61	397	38	385	53	428	89	403	106	430	142	436	182	449	214	474	52	500	80	580	128	615	132	621	161	87	59
0189	0048_12	sem_1	31_11	P1cc	P1cc-0048_12-0189	208	137	234	137	252	66	273	112	288	188	338	56	379	26	374	44	415	76	390	96	427	127	435	167	451	195	464	35	488	61	569	102	603	107	608	135	79	78
0190	0489_12	668_10	322_11	P1kk	P1kk-0489_12-0190	200	131	230	132	262	56	271	106	280	186	332	51	381	22	374	39	424	71	399	91	439	123	443	161	458	189	474	32	499	56	586	98	621	101	635	129	82	59
0191	0489_12	668_10	322_11	P1kk	P1kk-0489_12-0191	215	142	236	143	279	62	287	114	289	198	360	53	408	25	395	42	440	76	415	98	453	129	454	172	470	203	499	35	524	61	608	104	639	108	648	135	84	71
0192	0489_12	668_10	322_11	P1kk	P1kk-0489_12-0192	208	142	225	145	268	65	276	115	280	196	345	54	398	24	386	42	419	76	394	96	435	128	441	168	457	202	476	33	505	58	589	101	628	105	637	132	87	77
0193	0489_12	668_10	322_11	P1kk	P1kk-0489_12-0193	211	144	231	147	271	64	281	119	283	202	350	55	396	28	389	42	429	77	401	98	443	132	449	178	464	208	478	34	510	62	598	103	630	107	641	136	85	80
0194	0489_12	668_10	322_11	P1kk	P1kk-0489_12-0194	213	129	238	132	287	57	280	109	287	190	364	52	410	29	401	44	444	78	409	99	446	132	450	173	463	202	489	40	518	67	605	109	638	111	648	135	92	63
0195	0489_12	668_10	322_11	P1kk	P1kk-0489_12-0195	206	134	232	135	258	60	273	109	280	187	335	53	385	25	374	40	419	72	390	93	435	122	437	163	450	194	466	31	500	62	574	100	614	105	623	133	73	75
0196	0489_12	668_10	322_11	P1kk	P1kk-0489_12-0196	197	134	222	135	248	63	268	106	269	185	333	53	383	25	370	42	404	75	379	93	420	124	422	163	438	194	457	33	486	59	567	102	611	108	614	136	83	79
0197	0489_12	668_10	322_11	P1kk	P1kk-0489_12-0197	207	134	227	138	278	59	277	114	269	195	353	58	399	35	392	50	427	87	396	105	435	144	439	185	451	213	476	49	505	80	585	129	625	133	630	161	90	56
0198	0489_12	668_10	322_11	P1kk	P1kk-0489_12-0198	202	137	223	138	262	62	273	109	276	191	338	54	392	25	381	42	414	77	395	92	431	131	439	166	453	196	469	35	497	60	580	102	616	104	625	132	89	74
0199	0489_12	668_10	322_11	P1kk	P1kk-0489_12-0199	212	134	234	135	265	63	278	110	282	185	342	57	394	28	380	46	424	74	394	94	437	123	438	162	451	194	475	37	503	66	573	104	610	109	617	137	80	77
0200	0489_12	668_10	322_11	P1kk	P1kk-0489_12-0200	205	136	228	138	266	62	269	112	280	193	333	56	383	25	369	44	418	73	389	95	426	128	434	168	451	193	457	32	485	60	571	101	608	105	618	131	82	75
0201	0489_12	668_10	322_11	P1kk	P1kk-0489_12-0201	222	143	242	146	285	63	295	116	297	205	363	55	411	26	398	43	442	78	418	98	460	134	463	179	477	211	492	33	525	60	613	105	645	108	656	140	95	76
0202	0489_12	668_10	322_11	P1kk	P1kk-0489_12-0202	206	139	230	141	273	59	281	108	281	192	347	53	396	24	388	40	426	73	403	92	441	125	446	166	455	198	478	31	508	55	594	101	630	105	637	134	86	77
0203	0489_12	668_10	322_11	P1kk	P1kk-0489_12-0203	209	138	235	140	280	58	282	110	286	194	355	51	405	24	393	39	438	72	407	95	445	125	449	166	463	199	483	30	514	58	600	103	633	108	640	135	85	71
0204	0489_12	668_10	322_11	P1kk	P1kk-0489_12-0204	218	143	238	146	281	62	291	114	289	200	360	53	410	24	396	42	442	77	418	98	455	132	461	175	473	209	495	34	526	61	614	105	648	110	656	138	90	76
0205	0489_12	668_10	322_11	P1kk	P1kk-0489_12-0205	211	141	232	145	278	63	283	114	282	199	354	58	396	29	392	45	432	82	407	101	444	138	449	178	461	207	484	39	514	66	596	113	633	115	639	143	91	72
0206	0489_12	668_10	322_11	P1kk	P1kk-0489_12-0206	215	142	239	145	268	62	292	113	286	202	359	58	409	31	396	45	444	81	416	103	455	138	459	180	473	214	498	39	531	67	617	112	649	118	656	146	90	78
0207	0489_12	668_10	322_11	P1kk	P1kk-0489_12-0207	214	144	232	146	280	62	283	118	286	204	359	53	404	25	394	41	438	75	406	98	449	132	456	177	472	211	486	32	517	61	605	102	641	105	654	135	88	73
0208	0489_12	668_10	322_11	P1kk	P1kk-0489_12-0208	202	140	221	142	256	65	266	113	272	192	325	58	383	28	369	45	412	78	383	101	426	130	433	169	445	202	466	37	493	65	575	108	608	112	618	138	86	77
0209	0489_12	668_10	322_11	P1kk	P1kk-0489_12-0209	200	146	222	148	268	64	268	119	281	203	335	59	392	28	379	44	423	77	391	101	436	134	445	175	461	210	480	38	505	62	590	105	624	108	637	138	85	76
0210	0489_12	668_10	322_11	P1kk	P1kk-0489_12-0210	203	137	227	138	258	65	273	110	273	190	336	56	391	26	379	44	414	76	386	97	429	130	434	169	450	201	469	33	496	61	578	103	618	107	628	138	90	70
0211	0489_12	668_10	322_11	P1kk	P1kk-0489_12-0211	207	141	229	142	260	66	275	114	280	196	347	54	397	26	385	41	422	76	394	98	437	130	441	171	458	204	473	34	502	60	586	104	625	108	633	136	85	79
0212	0489_12	668_10	322_11	P1kk	P1kk-0489_12-0212	217	140	236	143	283	61	285	116	291	199	362	55	402	26	398	43	436	80	412	99	451	136	459	174	472	204	494	36	522	65	606	108	643	111	652	139	91	75
0213	0489_12	668_10	322_11	P1kk	P1kk-0489_12-0213	195	137	221	137	262	60	273	106	270	187	336	53	391	24	377	41	411	73	385	93	426	129	429	168	444	201	468	35	493	59	577	103	618	108	628	135	87	75
0214	0489_12	668_10	322_11	P1kk	P1kk-0489_12-0214	198	134	220	138	258	60	269	112	268	187	327	55	385	27	371	43	413	75	387	97	432	129	435	170	448	199	470	34	497	62	580	108	613	112	624	141	83	72
0215	0489_12	668_10	322_11	P1kk	P1kk-0489_12-0215	207	139	233	141	279	58	284	111	285	192	354	52	404	24	390	41	431	76	408	95	444	130	447	171	462	203	484	32	511	57	598	102	635	108	644	138	90	74
0216	0489_12	668_10	322_11	P1kk	P1kk-0489_12-0216	203	146	233	144	261	64	274	114	286	195	334	56	386	24	372	43	422	74	396	95	432	126	436	164	453	195	466	31	495	59	577	97	615	101	626	127	78	85
0217	0489_12	668_10	322_11	P1kk	P1kk-0489_12-0217	206	144	224	146	260	64	270	116	278	199	335	55	388	25	374	43	420	76	393	99	437	130	444	170	461	205	475	33	505	61	593	106	623	112	634	140	78	79
0218	0489_12	668_10	322_11	P1kk	P1kk-0489_12-0218	208	140	230	139	270	62	273	112	286	193	345	58	394	28	387	46	433	77	405	97	442	130	447	172	464	205	476	33	513	63	594	103	628	109	635	139	78	81
0219	0489_12	668_10	322_11	P1kk	P1kk-0489_12-0219	203	147	230	148	268	68	278	119	287	203	340	64	392	32	383	50	433	83	403	104	439	137	443	178	457	210	479	41	509	70	586	107	625	112	637	137	82	87
0220	0489_12	668_10	322_11	P1kk	P1kk-0489_12-0220	213	139	233	142	271	66	281	116	284	198	347	59	398	30	385	47	421	81	397	101	436	133	443	171	459	199	476	39	503	65	584	104	627	106	635	134	91	73
0221	0489_12	668_10	322_11	P1kk	P1kk-0489_12-0221	198	147	227	148	266	67	272	119	287	204	341	59	389	29	375	48	426	79	397	98	437	130	440	173	458	202	470	38	499	63	578	103	616	108	631	136	78	84
0222	0489_12	668_10	322_11	P1kk	P1kk-0489_12-0222	211	133	234	135	265	58	283	108	286	194	337	53	386	25	377	39	428	75	405	95	439	130	442	172	461	200	469	32	500	58	584	100	615	106	629	135	89	67
0223	0489_12	668_10	322_11	P1kk	P1kk-0489_12-0223	207	134	235	134	263	60	275	110	289	190	337	53	387	23	379	40	428	71	403	92	438	123	443	165	462	194	470	31	501	57	582	95	621	102	633	127	79	68
0224	0489_12	668_10	322_11	P1kk	P1kk-0489_12-0224	216	141	237	144	287	63	287	115	289	200	367	57	414	30	402	47	444	82	412	104	449	140	454	180	465	211	497	42	522	70	606	115	642	118	647	150	93	76
0225	0489_12	668_10	322_11	P1kk	P1kk-0489_12-0225	217	143	235	144	278	61	285	115	290	197	355	54	405	28	397	41	436	78	409	98	451	132	457	175	474	206	491	35	520	62	601	104	635	107	648	136	83	73
0226	0489_12	668_10	322_11	P1kk	P1kk-0489_12-0226	216	136	242	137	272	63	283	112	290	196	347	59	403	29	392	46	435	78	404	101	447	131	455	170	470	196	491	43	512	62	593	104	633	106	645	134	87	67
0227	0489_12	668_10	322_11	P1kk	P1kk-0489_12-0227	196	125	223	124	260	51	265	101	268	174	333	47	380	23	370	37	418	67	391	87	420	120	424	159	439	183	460	35	488	62	565	103	602	112	604	133	81	58
0228	0489_12	668_10	322_11	P1kk	P1kk-0489_12-0228	207	132	226	135	279	55	278	107	278	192	352	50	399	24	390	37	431	73	396	96	437	131	442	172	458	203	482	32	509	60	589	101	627	105	635	136	86	74
0229	0489_12	668_10	322_11	P1kk	P1kk-0489_12-0229	206	137	235	137	262	63	275	111	289	195	335	57	387	27	376	43	426	76	402	96	440	129	444	170	462	195	464	34	496	63	582	104	618	108	628	132	75	72
0230	0489_12	668_10	322_11	P1kk	P1kk-0489_12-0230	212	149	232	151	274	64	286	117	286	202	354	55	401	25	388	43	437	78	412	99	453	133	456	175	470	206	484	34	515	61	603	107	639	111	646	142	87	79
0231	0488_12	668_10	322_11	P1kk	P1kk-0488_12-0231	204	131	231	132	263	61	272	111	277	182	353	54	404	26	391	44	425	75	398	95	436	131	438	168	451	194	477	38	507	65	589	106	629	105	635	134	86	59
0232	0488_12	668_10	322_11	P1kk	P1kk-0488_12-0232	216	140	236	142	281	63	287	115	290	198	365	55	412	28	402	44	441	76	402	101	449	134	453	174	478	200	490	35	518	66	602	106	640	108	648	133	87	74
0233	0488_12	668_10	322_11	P1kk	P1kk-0488_12-0233	209	138	231	140	264	60	280	111	281	192	350	50	398	25	389	38	426	73	396	94	438	126	443	166	457	199	477	33	502	59	577	96	623	101	633	130	84	72
0234	0488_12	668_10	322_11	P1kk	P1kk-0488_12-0234	213	137	234	140	274	61	282	114	283	192	352	53	401	25	392	40	430	74	397	96	439	130	442	171	459	201	475	35	501	61	585	104	622	109	633	137	90	69
0235	0488_12	668_10	322_11	P1kk	P1kk-0488_12-0235	199	135	226	138	270	61	273	108	270	187	348	55	397	26	387	41	423	74	395	96	433	130	440	168	455	198	475	34	502	62	584	104	618	107	627	136	82	74
0236	0488_12	668_10	322_11	P1kk	P1kk-0488_12-0236	200	136	220	137	269	60	272	107	269	187	346	52	395	24	382	41	417	74	390	93	428	128	433	167	448	196	470	35	498	61	578	103	614	108	623	136	81	81
0237	0488_12	668_10	322_11	P1kk	P1kk-0488_12-0237	208	139	229	140	277	63	283	112	283	194	359	54	404	27	395	43	433	77	403	97	441	133	444	171	458	198	479	37	511	65	596	106	627	109	635	139	90	75
0238	0488_12	668_10	322_11	P1kk	P1kk-0488_12-0238	192	134	216	135	242	63	261	108	262	177	325	55	376	27	365	43	399	75	376	94	417	126	421	164	432	190	455	36	485	62	554	99	598	104	606	131	82	71
0239	0488_12	668_10	322_11	P1kk	P1kk-0488_12-0239	199	127	224	127	276	51	270	105	268	168	351	44	392	21	385	35	422	68	395	86	430	118	432	156	441	184	473	31	500	60	584	107	617	113	622	137	86	67
0240	0488_12	668_10	322_11	P1kk	P1kk-0488_12-0240	213	146	232	148	282	63	289	118	288	200	360	54	398	27	394	44	435	78	408	97	447	135	452	175	468	208	484	34	516	66	595	105	631	108	640	140	86	82
0241	0488_12	668_10	322_11	P1kk	P1kk-0488_12-0241	196	178	214	178	253	90	262	144	275	220	336	72	375	40	371	55	413	86	391	109	428	145	439	183	453	215	461	42	492	68	585	102	611	101	625	129	68	124
0242	0488_12	668_10	322_11	P1kk	P1kk-0488_12-0242	207	147	230	148	279	60	280	117	282	202	363	54	406	25	398	43	440	77	415	97	456	136	463	177	473	207	491	35	523	61	613	104	647	105	656	139	91	72
0243	0488_12	668_10	322_11	P1kk	P1kk-0488_12-0243	212	137	235	140	273	62	283	114	280	194	356	52	398	25	393	41	434	75	404	95	439	132	444	171	460	205	482	32	510	63	589	104	631	109	639	135	88	70
0244	0488_12	668_10	322_11	P1kk	P1kk-0488_12-0244	199	138	224	139	269	59	278	106	274	184	349	52	392	22	386	40	419	73	392	93	431	123	435	162	449	191	471	31	501	59	578	99	624	101	630	132	85	76
0245	0488_12	668_10	322_11	P1kk	P1kk-0488_12-0245	202	136	227	137	272	59	274	109	270	184	348	51	389	22	387	38	423	70	393	91	430	127	433	165	448	196	472	32	501	59	580	101	616	106	624	135	83	78
0246	0488_12	668_10	322_11	P1kk	P1kk-0488_12-0246	210	135	232	137	284	55	281	111	280	189	362	48	406	23	401	37	439	71	403	93	440	124	446	163	456	188	483	30	513	59	598	101	631	104	640	124	87	65
0247	0488_12	668_10	322_11	P1kk	P1kk-0488_12-0247	209	142	229	144	280	60	283	115	281	195	357	52	398	26	394	39	432	73	402	95	440	130	443	170	457	202	485	32	516	62	590	101	625	106	633	136	88	76
0248	0488_12	668_10	322_11	P1kk	P1kk-0488_12-0248	214	139	235	142	274	62	285	114	285	197	361	53	406	27	402	40	442	76	410	98	450	135	455	177	466	209	491	37	518	64	598	107	641	112	651	142	91	71
0249	0488_12	668_10	322_11	P1kk	P1kk-0488_12-0249	215	147	236	148	289	61	291	117	290	199	365	51	406	24	404	37	444	70	413	92	449	127	452	166	467	202	493	32	520	58	603	99	641	105	651	134	83	84
0250	0488_12	668_10	322_11	P1kk	P1kk-0488_12-0250	218	145	240	148	282	65	287	119	292	201	364	55	409	28	402	42	435	80	412	98	453	137	460	178	472	208	486	36	520	66	605	106	647	109	660	138	86	80
0251	0488_12	668_10	322_11	P1kk	P1kk-0488_12-0251	217	140	239	143	284	60	281	119	286	197	367	55	406	28	400	43	439	78	406	99	448	136	455	177	467	207	493	39	521	68	600	107	639	109	644	140	91	73
0252	0488_12	668_10	322_11	P1kk	P1kk-0488_12-0252	203	138	227	141	274	59	276	111	276	188	350	49	396	22	387	39	426	70	394	94	435	128	441	167	454	199	474	30	506	59	585	101	618	105	624	137	83	84
0253	0488_12	668_10	322_11	P1kk	P1kk-0488_12-0253	213	148	233	150	290	63	286	121	294	206	372	56	418	29	406	46	447	79	416	101	457	136	465	177	477	210	495	37	527	66	617	109	646	111	657	138	87	80
0254	0488_12	668_10	322_11	P1kk	P1kk-0488_12-0254	205	144	223	146	264	64	276	116	275	195	345	54	389	27	379	42	425	76	397	97	434	129	440	171	455	201	469	36	501	64	580	102	622	105	630	133	82	81
0255	0488_12	668_10	322_11	P1kk	P1kk-0488_12-0255	204	129	229	131	271	54	280	106	274	177	356	48	401	24	399	40	431	75	406	93	438	123	438	165	449	201	490	37	515	66	601	114	632	118	637	149	89	71
0256	0488_12	668_10	322_11	P1kk	P1kk-0488_12-0256	214	138	237	142	281	65	286	117	289	199	368	58	417	32	407	48	445	82	415	103	455	139	462	177	473	206	495	43	526	72	610	111	643	113	653	140	90	64
0257	0488_12	668_10	322_11	P1kk	P1kk-0488_12-0257	206	140	226	144	273	60	279	113	280	190	352	52	403	25	393	40	434	71	401	96	442	128	448	167	459	199	482	33	510	58	591	99	636	102	643	132	86	72
0258	0488_12	668_10	322_11	P1kk	P1kk-0488_12-0258	209	139	229	140	275	61	279	112	282	189	353	52	393	24	390	40	428	73	399	93	440	129	443	168	457	201	482	33	508	62	591	104	621	109	628	138	82	83
0259	0488_12	668_10	322_11	P1kk	P1kk-0488_12-0259	208	137	230	140	278	60	281	113	283	192	356	52	402	25	396	40	433	75	403	96	442	131	446	169	460	201	484	34	512	61	598	103	631	106	640	136	87	72
0260	0488_12	668_10	322_11	P1kk	P1kk-0488_12-0260	203	138	226	141	274	58	276	113	283	195	351	52	395	25	390	41	424	73	394	94	435	127	439	167	454	191	472	31	500	59	582	102	620	105	626	126	83	77
0261	0488_12	668_10	322_11	P1kk	P1kk-0488_12-0261	214	141	235	144	266	66	284	115	284	196	358	55	405	27	395	43	430	78	405	99	448	135	453	176	466	206	484	35	511	64	598	107	635	110	645	139	85	76
0262	0488_12	668_10	322_11	P1kk	P1kk-0488_12-0262	212	148	232	151	279	67	292	120	285	205	363	57	404	31	398	45	438	81	408	103	448	141	452	182	466	214	488	39	517	68	605	111	639	114	647	143	86	85
0263	0488_12	668_10	322_11	P1kk	P1kk-0488_12-0263	207	137	232	140	270	61	273	112	285	189	341	53	390	26	380	41	423	72	395	93	434	124	437	162	453	195	470	32	505	59	576	97	618	104	627	131	80	71
0264	0488_12	668_10	322_11	P1kk	P1kk-0488_12-0264	203	127	225	129	283	51	281	101	276	181	358	48	405	21	399	38	437	69	404	90	444	126	447	164	458	194	482	30	514	57	602	102	637	106	642	140	85	66
0265	0488_12	668_10	322_11	P1kk	P1kk-0488_12-0265	197	130	221	133	266	58	270	106	268	183	344	53	394	26	383	43	418	74	390	95	427	128	430	166	444	195	466	35	496	66	573	105	611	111	619	138	81	66
0266	0488_12	668_10	322_11	P1kk	P1kk-0488_12-0266	207	141	228	144	261	64	274	116	275	196	344	53	392	26	380	42	421	76	393	98	434	131	440	173	452	202	467	32	500	62	584	102	618	105	626	134	78	77
0267	0488_12	668_10	322_11	P1kk	P1kk-0488_12-0267	208	137	227	141	268	61	278	111	279	193	345	51	395	25	388	38	424	74	397	95	436	128	442	168	456	202	477	33	501	60	590	101	630	104	636	135	83	75
0268	0488_12	668_10	322_11	P1kk	P1kk-0488_12-0268	215	143	240	143	284	62	284	113	291	194	363	54	405	26	398	43	441	75	415	94	452	128	456	173	466	206	492	36	521	63	611	107	645	110	651	141	87	75
0269	0488_12	668_10	322_11	P1kk	P1kk-0488_12-0269	211	142	233	145	273	61	281	116	284	197	355	52	403	25	393	40	432	74	405	94	440	131	449	171	466	202	482	33	510	60	592	101	623	104	635	134	87	72
0270	0488_12	668_10	322_11	P1kk	P1kk-0488_12-0270	212	131	237	134	280	60	279	109	282	182	360	54	410	27	400	46	434	77	402	99	443	135	445	174	459	197	490	40	518	68	593	107	632	110	639	139	95	59
0271	0488_12	668_10	322_11	P1kk	P1kk-0488_12-0271	206	143	224	146	264	63	276	115	278	197	347	53	396	25	386	40	426	75	398	96	438	132	444	172	456	204	475	34	504	61	584	101	623	106	632	135	78	84
0272	0488_12	668_10	322_11	P1kk	P1kk-0488_12-0272	206	136	227	139	275	61	278	113	276	192	358	53	403	28	394	44	425	78	398	98	435	134	442	170	459	201	476	38	508	66	592	106	628	110	639	137	86	71
0273	0488_12	668_10	322_11	P1kk	P1kk-0488_12-0273	212	147	231	149	276	66	287	116	289	198	354	55	405	27	394	42	433	76	405	99	447	132	451	174	465	205	484	35	515	65	592	105	636	108	647	137	85	86
0274	0486_12	668_10	322_11	P1kk	P1kk-0486_12-0274	198	144	218	145	256	67	268	112	277	196	324	59	373	26	365	45	409	74	384	92	421	127	428	163	448	197	451	32	484	61	559	97	601	104	611	131	65	86
0275	0486_12	668_10	322_11	P1kk	P1kk-0486_12-0275	206	135	231	138	276	61	277	111	280	187	355	54	407	28	396	43	436	76	408	94	442	130	445	168	455	199	485	38	514	64	591	105	630	111	637	139	90	71
0276	0486_12	668_10	322_11	P1kk	P1kk-0486_12-0276	205	137	230	138	265	59	276	111	276	189	352	52	398	25	388	41	427	73	400	92	437	127	442	166	456	197	478	34	505	61	584	101	619	106	627	134	87	78
0277	0486_12	668_10	322_11	P1kk	P1kk-0486_12-0277	202	163	225	164	280	80	271	136	274	213	351	75	394	47	386	64	427	98	397	119	436	154	440	192	456	224	481	60	507	87	585	129	626	133	634	162	89	97
0278	0486_12	668_10	322_11	P1kk	P1kk-0486_12-0278	215	145	236	147	272	62	286	116	287	197	352	54	403	25	394	40	433	75	405	96	446	130	452	170	467	203	484	32	514	59	592	100	635	106	646	136	85	86
0279	0486_12	668_10	322_11	P1kk	P1kk-0486_12-0279	198	137	223	139	242	67	265	113	277	193	330	58	389	26	374	44	416	76	387	98	431	128	435	167	453	198	472	34	501	60	573	98	617	103	626	134	73	75
0280	0486_12	668_10	322_11	P1kk	P1kk-0486_12-0280	197	130	219	133	262	56	267	105	267	176	345	50	390	23	382	39	417	73	395	91	426	117	431	154	439	184	471	32	499	62	575	104	612	109	613	129	82	72
0281	0486_12	668_10	322_11	P1kk	P1kk-0486_12-0281	213	136	236	138	277	57	279	113	287	191	358	49	402	25	392	39	434	70	408	89	442	124	446	163	462	193	479	30	507	58	582	95	622	102	629	128	83	69
0282	0486_12	668_10	322_11	P1kk	P1kk-0486_12-0282	205	146	228	147	268	67	272	118	284	200	335	61	389	28	377	46	420	78	390	100	432	132	439	169	455	203	465	36	495	65	580	108	615	114	623	142	74	82
0283	0486_12	668_10	322_11	P1kk	P1kk-0486_12-0283	202	136	228	138	264	61	270	112	275	186	345	52	397	25	383	41	421	72	398	91	435	126	441	162	454	193	475	32	501	59	579	96	618	100	626	126	88	72
0284	0486_12	668_10	322_11	P1kk	P1kk-0486_12-0284	203	131	224	135	271	56	272	108	274	186	353	51	393	22	388	42	428	75	404	94	435	129	439	167	452	192	483	35	506	62	588	105	622	109	627	129	88	73
0285	0486_12	668_10	322_11	P1kk	P1kk-0486_12-0285	213	142	234	144	279	63	280	116	292	197	351	54	393	25	387	43	433	73	406	93	443	126	446	167	462	200	489	35	517	59	600	98	634	102	644	129	78	87
0286	0486_12	668_10	322_11	P1kk	P1kk-0486_12-0286	215	139	238	142	279	60	285	114	288	197	362	50	403	25	399	41	441	74	413	96	447	132	453	171	461	202	488	33	519	62	602	102	634	102	644	135	85	75
0287	0486_12	668_10	322_11	P1kk	P1kk-0486_12-0287	212	139	233	140	273	60	280	113	287	194	356	50	404	23	392	39	438	70	405	93	444	128	450	169	464	200	486	31	515	57	596	99	630	102	638	135	86	79
0288	0486_12	668_10	322_11	P1kk	P1kk-0486_12-0288	216	137	238	141	282	64	285	117	286	196	362	60	406	36	399	51	442	86	409	106	447	140	450	179	458	215	489	49	518	78	592	122	632	129	634	159	91	70
0289	0486_12	668_10	322_11	P1kk	P1kk-0486_12-0289	198	129	223	129	250	61	269	104	267	176	338	55	391	27	378	43	420	75	394	93	425	127	429	164	436	190	471	39	498	66	575	104	611	108	611	133	82	68
0290	0486_12	668_10	322_11	P1kk	P1kk-0486_12-0290	203	137	225	139	269	62	273	112	273	191	346	57	394	32	380	48	421	79	395	97	427	131	429	167	443	201	472	41	499	68	573	109	606	116	614	142	88	69
0291	0486_12	668_10	322_11	P1kk	P1kk-0486_12-0291	206	136	226	138	270	61	272	112	276	188	352	53	397	25	384	43	428	74	400	94	433	127	438	166	450	196	478	33	504	62	585	104	618	109	624	135	83	78
0292	0486_12	668_10	322_11	P1kk	P1kk-0486_12-0292	215	144	239	147	291	68	284	121	288	199	366	62	410	33	401	52	440	85	417	103	450	142	460	183	467	214	497	44	524	75	605	118	641	118	648	149	99	78
0293	0486_12	668_10	322_11	P1kk	P1kk-0486_12-0293	218	150	240	151	276	70	283	124	294	206	357	58	401	30	391	50	439	85	419	105	455	139	460	182	470	214	494	40	523	73	601	108	643	113	655	142	84	91
0294	0486_12	668_10	322_11	P1kk	P1kk-0486_12-0294	211	135	238	136	261	61	277	111	281	183	344	54	390	27	381	44	423	74	399	93	430	124	434	162	444	191	475	37	499	64	572	103	609	108	615	136	89	76
0295	0486_12	668_10	322_11	P1kk	P1kk-0486_12-0295	214	136	234	140	284	62	280	117	278	196	362	61	403	39	398	54	435	90	408	107	440	143	438	184	450	217	491	55	513	84	587	132	623	137	628	169	91	61
0296	0486_12	668_10	322_11	P1kk	P1kk-0486_12-0296	208	146	230	149	268	66	283	118	286	199	350	58	398	24	389	46	436	78	400	102	443	132	452	171	469	206	483	38	514	64	587	101	632	106	640	136	78	80
0297	0486_12	668_10	322_11	P1kk	P1kk-0486_12-0297	212	130	234	133	274	59	280	107	280	181	358	53	400	24	390	44	430	77	407	94	443	131	448	167	461	193	483	36	512	66	594	105	626	107	636	133	89	66
0298	0486_12	668_10	322_11	P1kk	P1kk-0486_12-0298	205	132	229	135	275	56	276	107	275	179	352	50	405	24	392	38	432	70	407	89	438	127	443	164	456	197	483	31	512	57	593	102	627	108	635	138	84	65
0299	0486_12	668_10	322_11	P1kk	P1kk-0486_12-0299	209	138	234	139	267	60	277	110	286	188	343	53	393	23	384	38	425	69	398	91	437	122	443	161	460	193	471	31	499	55	579	95	619	100	630	127	82	78
0300	0486_12	668_10	322_11	P1kk	P1kk-0486_12-0300	205	134	225	136	275	60	274	110	274	187	351	54	396	28	386	46	428	78	398	97	435	132	439	170	454	196	479	39	507	66	585	108	621	112	626	137	92	68
0301	0486_12	668_10	322_11	P1kk	P1kk-0486_12-0301	199	134	225	134	258	61	268	107	269	180	334	53	384	24	372	40	412	71	385	90	423	123	428	158	439	190	465	32	490	58	570	100	602	105	609	129	82	79
0302	0486_12	668_10	322_11	P1kk	P1kk-0486_12-0302	203	135	226	139	270	61	274	113	275	193	353	58	397	33	390	50	427	84	400	101	433	137	435	176	445	207	481	48	503	75	581	122	612	125	616	155	88	74
0303	0486_12	668_10	322_11	P1kk	P1kk-0486_12-0303	209	140	231	143	261	66	271	117	281	195	336	57	391	28	379	43	416	77	386	98	432	132	437	170	453	203	472	37	497	62	579	102	621	106	631	135	80	82
0304	0486_12	668_10	322_11	P1kk	P1kk-0486_12-0304	196	131	221	133	266	54	268	105	269	183	337	48	380	22	373	36	418	68	392	88	427	122	431	161	445	193	471	31	497	56	576	98	611	101	620	130	78	71
0305	0486_12	668_10	322_11	P1kk	P1kk-0486_12-0305	204	133	230	135	272	58	276	108	275	183	346	52	391	23	386	40	425	73	397	92	431	127	435	166	448	196	474	33	501	62	579	103	616	108	622	138	90	73
0306	0486_12	668_10	322_11	P1kk	P1kk-0486_12-0306	220	154	241	156	276	75	289	125	296	205	348	66	391	33	385	51	431	85	406	107	443	138	449	179	464	209	479	40	508	69	592	107	624	109	634	137	84	85
0307	0486_12	668_10	322_11	P1kk	P1kk-0486_12-0307	217	139	239	141	277	64	290	111	291	191	361	56	408	28	396	45	439	77	410	98	449	132	453	173	467	201	491	37	519	67	598	107	636	113	641	141	93	79
0308	0486_12	668_10	322_11	P1kk	P1kk-0486_12-0308	206	133	233	134	262	61	278	106	276	182	342	52	387	28	378	41	420	72	393	92	430	122	432	159	445	190	473	35	495	56	574	99	614	103	618	132	85	70
0309	0486_12	668_10	322_11	P1kk	P1kk-0486_12-0309	216	141	236	143	279	63	286	116	292	199	358	56	412	28	399	45	447	77	417	99	455	135	461	176	475	208	492	36	521	65	607	105	643	108	654	139	88	78
0310	0486_12	668_10	322_11	P1kk	P1kk-0486_12-0310	201	142	222	143	259	66	273	116	272	195	342	57	391	30	381	45	418	79	387	101	430	135	434	174	449	207	471	38	500	69	580	107	621	110	633	139	84	81
0311	0486_12	668_10	322_11	P1kk	P1kk-0486_12-0311	216	146	239	147	276	68	288	116	300	198	353	59	407	28	396	45	438	81	416	99	453	134	458	177	473	210	491	37	523	66	606	110	639	113	648	144	78	78
0312	0281_12	668_10	322_11	P1kk	P1kk-0281_12-0312	213	135	233	138	274	60	279	111	281	194	342	53	392	26	381	41	422	74	395	96	431	129	435	173	449	201	476	33	504	62	577	100	612	105	618	135	85	68
0313	0281_12	668_10	322_11	P1kk	P1kk-0281_12-0313	213	135	233	138	280	60	279	109	283	188	356	53	398	26	388	43	415	77	395	93	441	123	444	167	453	194	477	33	505	60	585	98	623	101	630	131	83	76
0314	0281_12	668_10	322_11	P1kk	P1kk-0281_12-0314	215	137	237	138	274	61	281	114	287	191	359	53	405	27	395	43	424	79	402	97	444	131	447	173	459	195	481	36	513	64	593	104	630	109	636	136	83	78
0315	0281_12	668_10	322_11	P1kk	P1kk-0281_12-0315	214	134	236	135	261	63	276	112	286	190	337	59	392	27	377	48	416	79	393	99	435	130	439	169	451	194	470	36	499	65	568	102	612	105	620	132	78	71
0316	0281_12	668_10	322_11	P1kk	P1kk-0281_12-0316	210	144	229	146	276	65	282	114	285	201	355	56	406	27	392	45	431	80	402	101	444	134	449	177	463	207	480	38	511	65	597	105	637	107	646	135	85	85
0317	0281_12	668_10	322_11	P1kk	P1kk-0281_12-0317	217	144	237	147	277	63	283	118	297	206	351	56	398	26	386	44	432	77	412	95	449	134	458	177	473	207	476	32	509	62	596	102	641	105	646	136	78	72
0318	0281_12	668_10	322_11	P1kk	P1kk-0281_12-0318	216	134	235	137	278	61	285	109	286	189	354	54	399	28	390	45	424	78	402	95	443	128	447	168	459	195	481	38	509	66	590	101	631	105	632	134	85	72
0319	0281_12	668_10	322_11	P1kk	P1kk-0281_12-0319	208	136	230	138	273	61	277	111	278	190	349	54	390	22	386	44	419	79	395	96	433	129	437	171	450	196	469	34	500	65	585	105	624	108	629	134	84	75
0320	0281_12	668_10	322_11	P1kk	P1kk-0281_12-0320	215	140	236	141	275	61	283	116	282	198	356	59	396	29	391	47	431	79	401	102	438	130	447	173	459	204	483	39	514	67	585	104	627	108	635	139	81	75
0321	0281_12	668_10	322_11	P1kk	P1kk-0281_12-0321	211	152	232	153	278	70	281	122	288	208	349	61	396	32	385	48	430	80	405	102	450	137	457	178	472	213	480	39	509	64	601	111	638	113	646	146	76	80
0322	0281_12	668_10	322_11	P1kk	P1kk-0281_12-0322	213	146	237	146	270	65	279	117	289	200	347	58	401	24	386	45	429	76	401	99	440	131	446	173	461	206	477	31	511	60	592	102	629	106	637	138	78	76
0323	0281_12	668_10	322_11	P1kk	P1kk-0281_12-0323	214	213	241	211	269	125	280	177	302	258	341	109	379	74	375	94	418	119	402	141	440	172	450	214	469	243	469	71	501	94	586	120	627	118	634	152	75	171
0324	0281_12	668_10	322_11	P1kk	P1kk-0281_12-0324	211	140	236	140	276	62	284	113	287	194	351	58	405	26	390	46	429	80	397	102	440	133	447	174	459	197	480	35	512	66	587	104	625	108	636	135	82	76
0325	0281_12	668_10	322_11	P1kk	P1kk-0281_12-0325	217	149	238	150	282	68	284	122	300	211	354	62	404	32	393	48	438	82	407	104	449	141	459	184	476	216	482	38	511	66	605	109	642	111	649	146	82	78
0326	0281_12	668_10	322_11	P1kk	P1kk-0281_12-0326	222	134	245	134	289	63	294	108	293	192	367	61	410	35	402	55	439	89	414	105	452	140	453	183	463	213	497	46	527	76	606	119	643	124	642	154	92	64
0327	0281_12	668_10	322_11	P1kk	P1kk-0281_12-0327	215	140	236	143	283	61	287	114	289	200	356	56	407	29	393	46	431	80	407	99	445	134	450	178	463	208	491	37	519	66	598	107	631	112	640	140	87	73
0328	0281_12	668_10	322_11	P1kk	P1kk-0281_12-0328	214	140	236	142	281	61	287	113	286	197	360	53	408	26	397	43	428	78	405	96	443	133	450	175	462	205	485	36	518	65	597	106	636	111	642	139	91	71
0329	0281_12	668_10	322_11	P1kk	P1kk-0281_12-0329	221	145	245	146	280	65	289	116	298	202	358	57	410	24	397	43	439	75	412	97	451	132	457	176	470	208	490	30	523	58	603	101	638	105	645	139	84	81
0330	0281_12	668_10	322_11	P1kk	P1kk-0281_12-0330	211	143	230	145	284	64	283	116	285	201	361	58	408	29	401	46	437	80	406	102	448	136	452	178	464	210	486	37	521	69	595	107	641	111	647	142	83	84
0331	0281_12	668_10	322_11	P1kk	P1kk-0281_12-0331	218	140	239	141	279	62	282	115	293	196	355	55	407	25	394	42	436	74	405	98	444	132	448	174	463	203	481	32	514	60	600	102	633	106	638	136	79	79
0332	0281_12	668_10	322_11	P1kk	P1kk-0281_12-0332	218	140	237	142	276	65	285	112	290	194	348	58	400	25	386	45	425	78	398	100	440	133	443	174	458	200	477	32	508	62	595	103	629	106	633	136	80	79
0333	0281_12	668_10	322_11	P1kk	P1kk-0281_12-0333	192	135	211	141	263	66	261	116	253	199	335	66	391	42	378	58	419	95	385	116	421	154	425	195	435	225	471	57	498	87	580	138	616	145	623	175	71	56
0334	0281_12	668_10	322_11	P1kk	P1kk-0281_12-0334	219	148	240	152	275	72	285	127	295	214	346	63	401	32	390	51	437	84	402	110	446	145	455	184	473	218	484	42	517	73	602	114	635	119	642	150	89	76
0335	0281_12	668_10	322_11	P1kk	P1kk-0281_12-0335	202	136	222	140	270	63	274	112	275	195	345	59	393	32	380	49	419	81	387	105	429	127	434	175	446	199	476	39	501	68	582	106	615	109	620	136	81	66
0336	0281_12	668_10	322_11	P1kk	P1kk-0281_12-0336	221	141	238	143	286	63	291	115	292	197	361	57	411	28	400	45	432	79	407	99	450	132	455	173	468	202	496	37	520	63	597	105	641	111	646	140	92	80
0337	0281_12	668_10	322_11	P1kk	P1kk-0281_12-0337	203	141	225	144	271	66	276	115	277	201	343	60	391	31	379	49	418	81	392	102	431	135	435	176	446	208	475	40	503	69	580	108	612	113	618	140	82	73
0338	0281_12	668_10	322_11	P1kk	P1kk-0281_12-0338	213	140	235	143	280	62	282	116	285	196	363	52	399	27	393	43	425	77	402	91	445	130	450	173	465	201	485	35	517	61	599	103	637	109	641	139	85	79
0339	0281_12	668_10	322_11	P1kk	P1kk-0281_12-0339	212	141	229	143	276	62	276	115	284	199	345	55	392	28	380	41	421	77	399	96	437	135	445	174	460	204	475	34	503	61	591	104	626	106	633	137	79	76
0340	0281_12	668_10	322_11	P1kk	P1kk-0281_12-0340	208	137	227	140	268	61	268	113	275	194	333	56	384	28	374	43	416	76	386	99	426	132	433	169	450	199	462	37	491	62	575	101	611	106	621	134	85	65
0341	0281_12	668_10	322_11	P1kk	P1kk-0281_12-0341	213	142	232	144	275	63	275	115	287	203	346	58	390	27	376	48	421	76	402	98	441	133	453	174	464	205	475	37	507	64	591	107	634	107	634	139	78	77
0342	0281_12	668_10	322_11	P1kk	P1kk-0281_12-0342	203	134	225	136	274	56	278	106	274	194	345	51	394	24	382	41	418	73	391	93	429	129	436	169	443	204	470	31	502	64	580	104	614	108	619	137	81	69
0343	0281_12	668_10	322_11	P1kk	P1kk-0281_12-0343	212	134	234	137	272	60	279	111	282	193	352	50	391	24	387	38	428	70	397	94	438	129	442	171	457	202	475	30	505	58	588	99	621	103	630	133	88	78
0344	0281_12	668_10	322_11	P1kk	P1kk-0281_12-0344	212	146	236	149	279	64	292	117	294	208	352	59	401	28	390	47	435	82	408	101	449	139	461	180	477	211	491	38	520	65	605	107	642	110	648	142	85	76
0345	0281_12	668_10	322_11	P1kk	P1kk-0281_12-0345	212	140	232	142	270	57	271	117	281	198	336	54	389	22	379	41	424	73	388	99	434	127	441	169	457	201	465	28	500	57	584	99	615	103	623	133	82	70
0346	0281_12	668_10	322_11	P1kk	P1kk-0281_12-0346	211	136	232	138	276	60	278	110	282	191	350	54	395	24	389	41	424	73	394	96	436	126	440	168	457	199	478	34	505	60	580	97	627	102	636	132	82	79
0347	0281_12	668_10	322_11	P1kk	P1kk-0281_12-0347	212	135	234	138	279	58	281	110	287	191	358	50	405	25	394	40	429	75	403	93	445	127	449	169	462	199	486	34	512	59	595	101	636	105	645	132	83	78
0348	0281_12	668_10	322_11	P1kk	P1kk-0281_12-0348	213	134	233	136	276	60	283	106	283	189	352	55	399	27	387	45	419	78	402	93	437	127	442	167	454	194	477	36	504	62	585	99	620	103	626	130	86	73
0349	0281_12	668_10	322_11	P1kk	P1kk-0281_12-0349	207	137	226	139	263	62	271	112	276	195	336	53	387	25	373	42	412	74	385	96	426	130	432	171	442	200	468	31	495	60	576	100	608	105	615	134	79	76
0350	0281_12	668_10	322_11	P1kk	P1kk-0281_12-0350	220	138	236	141	281	63	282	115	289	193	355	55	399	28	391	44	425	78	399	98	440	133	443	175	459	199	479	37	509	66	592	105	625	108	632	135	91	71
0351	0281_12	668_10	322_11	P1kk	P1kk-0281_12-0351	212	140	231	142	280	59	284	113	284	196	355	51	400	23	395	39	433	73	397	97	440	129	443	174	458	204	482	33	511	59	592	99	629	106	635	136	85	74
0352	0281_12	668_10	322_11	P1kk	P1kk-0281_12-0352	204	145	228	143	253	65	266	116	282	192	330	58	384	27	373	43	413	76	388	96	429	128	434	167	451	197	467	36	497	63	575	97	614	102	623	130	77	81
0353	0235_12	322_11	322_11 & 59_11	P1kk	P1kk-0235_12-0353	230	143	253	145	293	67	299	119	301	201	366	65	410	36	402	54	448	86	415	108	454	142	461	179	473	206	501	50	527	77	599	113	639	117	641	146	93	78
0354	0235_12	322_11	322_11 & 59_11	P1kk	P1kk-0235_12-0354	214	137	230	140	272	60	276	113	281	195	347	53	396	25	384	42	421	74	396	94	435	127	442	162	456	198	474	31	505	59	581	96	625	100	631	131	83	76
0355	0235_12	322_11	322_11 & 59_11	P1kk	P1kk-0235_12-0355	211	147	235	147	272	64	282	116	286	194	350	54	396	26	386	41	430	76	397	100	442	132	448	174	463	206	477	35	509	62	585	103	616	107	627	139	81	81
0356	0235_12	322_11	322_11 & 59_11	P1kk	P1kk-0235_12-0356	217	137	240	138	274	63	284	110	287	191	345	56	395	25	382	42	426	74	398	95	436	129	444	169	461	198	479	34	506	59	587	100	621	105	627	135	80	73
0357	0235_12	322_11	322_11 & 59_11	P1kk	P1kk-0235_12-0357	220	134	240	136	272	63	281	110	289	185	344	55	395	26	382	41	427	71	401	92	437	124	444	161	455	192	480	35	505	57	588	98	623	102	626	132	81	76
0358	0235_12	322_11	322_11 & 59_11	P1kk	P1kk-0235_12-0358	220	132	240	135	281	63	286	109	286	191	355	59	403	30	393	47	437	79	400	104	440	136	446	174	458	198	489	39	518	69	599	106	631	104	633	137	86	75
0359	0235_12	322_11	322_11 & 59_11	P1kk	P1kk-0235_12-0359	218	147	241	149	288	65	292	119	294	205	360	56	412	26	400	44	439	79	412	103	456	137	460	178	478	212	495	35	527	65	609	106	644	108	649	141	87	70
0360	0235_12	322_11	322_11 & 59_11	P1kk	P1kk-0235_12-0360	216	144	238	145	267	64	282	119	291	202	349	55	404	25	392	41	437	75	404	100	446	135	452	176	469	208	490	34	512	58	600	105	630	109	637	139	79	73
0361	0235_12	322_11	322_11 & 59_11	P1kk	P1kk-0235_12-0361	212	137	234	139	270	62	282	112	283	187	344	56	396	27	383	44	419	78	397	98	434	129	443	167	460	197	475	37	505	64	583	104	621	106	627	134	82	74
0362	0235_12	322_11	322_11 & 59_11	P1kk	P1kk-0235_12-0362	222	143	245	145	283	65	291	118	293	201	359	59	401	31	391	49	437	82	406	104	447	139	454	180	471	210	487	42	515	71	591	112	639	118	641	152	89	73
0363	0235_12	322_11	322_11 & 59_11	P1kk	P1kk-0235_12-0363	216	145	237	145	271	63	290	114	292	200	353	54	404	25	394	40	433	75	404	97	451	129	457	169	474	205	489	32	521	60	599	100	633	104	645	136	77	79
0364	0235_12	322_11	322_11 & 59_11	P1kk	P1kk-0235_12-0364	219	135	240	136	279	60	284	110	289	188	349	54	397	25	387	40	431	71	396	96	435	126	443	165	458	195	475	32	504	58	586	98	621	104	628	133	80	69
0365	0235_12	322_11	322_11 & 59_11	P1kk	P1kk-0235_12-0365	216	133	237	135	276	59	285	105	284	184	351	51	401	25	390	41	425	76	402	94	442	128	447	168	455	191	482	35	507	62	591	102	626	105	635	132	84	78
0366	0235_12	322_11	322_11 & 59_11	P1kk	P1kk-0235_12-0366	219	164	242	165	286	83	286	138	299	227	351	76	411	45	392	65	435	98	414	116	453	153	457	194	477	228	484	51	519	79	609	122	642	125	652	152	81	97
0367	0235_12	322_11	322_11 & 59_11	P1kk	P1kk-0235_12-0367	216	138	238	139	283	61	290	113	288	195	362	53	398	28	394	44	436	79	410	99	448	130	454	172	468	203	485	36	516	65	589	106	627	108	636	137	83	71
0368	0235_12	322_11	322_11 & 59_11	P1kk	P1kk-0235_12-0368	218	142	236	145	282	62	283	117	288	198	356	54	404	26	393	42	435	76	404	99	448	132	457	171	474	205	488	34	518	63	595	104	632	108	634	139	83	73
0369	0235_12	322_11	322_11 & 59_11	P1kk	P1kk-0235_12-0369	212	182	234	180	254	98	273	148	288	226	333	77	380	43	371	58	413	88	385	112	431	137	443	177	465	206	459	40	491	64	576	91	617	91	620	123	69	139
0370	0235_12	322_11	322_11 & 59_11	P1kk	P1kk-0235_12-0370	215	138	232	140	280	60	286	110	288	196	358	51	404	25	392	41	433	73	404	93	444	130	448	171	464	204	485	32	515	60	593	98	628	103	635	135	85	76
0371	0235_12	322_11	322_11 & 59_11	P1kk	P1kk-0235_12-0371	217	146	241	146	275	65	282	119	292	199	353	56	406	27	396	42	436	76	404	102	446	134	459	175	469	204	490	34	521	62	597	99	643	107	646	138	75	84
0372	0235_12	322_11	322_11 & 59_11	P1kk	P1kk-0235_12-0372	217	166	239	166	272	83	282	135	292	215	345	71	388	40	383	58	426	87	401	109	438	139	456	181	468	209	476	42	509	69	582	98	630	99	634	133	77	113
0373	0235_12	322_11	322_11 & 59_11	P1kk	P1kk-0235_12-0373	214	146	237	145	265	65	277	117	288	203	340	55	389	23	379	42	425	73	399	94	440	124	446	168	466	199	468	29	498	56	585	93	622	94	632	122	75	93
0374	0235_12	322_11	322_11 & 59_11	P1kk	P1kk-0235_12-0374	227	130	246	133	277	60	295	104	295	185	359	56	403	28	398	44	444	75	411	98	448	130	457	167	469	190	490	38	519	64	597	101	635	103	638	131	93	68
0375	0235_12	322_11	322_11 & 59_11	P1kk	P1kk-0235_12-0375	202	143	224	146	261	65	268	116	273	199	335	59	386	29	376	45	415	79	392	99	430	133	437	172	453	204	469	36	497	63	578	103	611	108	620	137	72	77
0376	0235_12	322_11	322_11 & 59_11	P1kk	P1kk-0235_12-0376	217	144	239	145	274	68	288	117	288	202	358	59	406	30	395	47	432	82	403	104	446	138	454	179	470	210	485	38	521	69	599	107	636	111	644	141	79	84
0377	0235_12	322_11	322_11 & 59_11	P1kk	P1kk-0235_12-0377	214	142	234	143	274	60	283	113	288	196	352	52	399	26	390	39	431	75	401	96	444	129	452	171	467	201	483	34	512	60	588	100	626	101	629	136	82	76
0378	0235_12	322_11	322_11 & 59_11	P1kk	P1kk-0235_12-0378	219	144	241	147	280	66	287	119	290	206	360	58	412	28	399	44	443	82	419	100	454	138	460	181	471	210	486	36	517	64	605	109	644	112	657	141	80	77
0379	0235_12	322_11	322_11 & 59_11	P1kk	P1kk-0235_12-0379	214	131	237	132	272	63	282	105	284	186	353	58	401	30	389	48	434	78	404	99	438	133	445	169	458	192	480	39	513	69	590	105	625	106	629	137	82	70
0380	0235_12	322_11	322_11 & 59_11	P1kk	P1kk-0235_12-0380	220	145	240	147	287	62	288	119	296	202	352	55	406	25	393	44	435	75	407	100	452	133	460	174	478	209	491	33	520	61	607	104	638	109	647	140	86	79
0381	0235_12	322_11	322_11 & 59_11	P1kk	P1kk-0235_12-0381	221	136	243	138	287	61	288	111	284	195	361	53	397	25	395	45	434	77	408	99	444	132	449	173	462	200	486	38	512	64	599	103	635	105	636	137	88	74
0382	0235_12	322_11	322_11 & 59_11	P1kk	P1kk-0235_12-0382	217	136	242	141	288	60	291	115	288	198	369	58	411	35	407	50	441	87	412	105	452	142	456	185	467	221	500	50	528	80	600	126	631	132	639	166	91	61
0383	0235_12	322_11	322_11 & 59_11	P1kk	P1kk-0235_12-0383	215	144	233	147	284	64	285	119	292	206	357	57	398	27	393	44	430	80	407	102	447	138	454	178	468	213	478	35	514	66	594	105	630	109	639	142	89	70
0384	0235_12	322_11	322_11 & 59_11	P1kk	P1kk-0235_12-0384	213	148	237	148	268	65	273	121	295	202	345	53	389	21	375	42	420	72	400	95	442	127	451	170	472	201	468	26	505	53	596	86	634	87	640	115	76	92
0385	0235_12	322_11	322_11 & 59_11	P1kk	P1kk-0235_12-0385	218	153	238	154	286	69	288	124	298	209	357	58	400	28	390	45	435	80	408	102	453	138	462	181	475	212	494	38	527	66	603	107	640	111	647	143	81	89
0386	0235_12	322_11	322_11 & 59_11	P1kk	P1kk-0235_12-0386	214	138	231	140	265	63	271	114	289	192	338	57	387	28	377	44	419	74	391	97	434	128	440	165	461	195	467	33	496	63	576	97	612	101	620	133	86	71
0387	0235_12	322_11	322_11 & 59_11	P1kk	P1kk-0235_12-0387	224	141	241	144	286	61	293	115	295	201	367	52	410	27	401	42	441	76	408	100	453	132	459	172	476	207	493	33	523	61	602	103	635	107	644	135	85	69
0388	0235_12	322_11	322_11 & 59_11	P1kk	P1kk-0235_12-0388	217	144	234	142	273	63	278	116	284	194	344	54	383	25	377	45	410	76	398	91	434	126	440	164	453	195	466	32	494	57	572	96	614	99	617	127	85	85
0389	0235_12	322_11	322_11 & 59_11	P1kk	P1kk-0235_12-0389	219	143	245	144	260	67	282	118	296	197	338	59	395	27	380	44	427	78	401	100	442	132	447	171	461	205	472	35	503	61	586	103	624	111	632	139	80	77
0390	0235_12	322_11	322_11 & 59_11	P1kk	P1kk-0235_12-0390	217	138	239	139	269	64	282	115	285	194	347	56	395	26	381	45	423	79	398	100	437	134	446	172	464	202	475	33	505	64	581	101	620	105	628	135	79	79
0391	0302_12	105_11	105_11	P1mm	P1mm-0302_12-0391	207	143	228	145	261	65	280	115	276	201	338	57	389	28	377	46	424	79	396	101	438	136	447	178	460	207	470	38	501	65	586	106	632	110	636	143	82	73
0392	0302_12	105_11	105_11	P1mm	P1mm-0302_12-0392	220	146	244	147	284	65	289	118	299	202	358	59	411	27	398	45	442	76	411	100	450	133	455	178	471	212	491	33	525	62	608	104	642	109	648	141	88	80
0393	0302_12	105_11	105_11	P1mm	P1mm-0302_12-0393	208	135	234	136	274	63	276	112	282	194	341	59	396	29	381	47	427	80	405	96	437	130	440	170	461	198	476	37	507	66	581	106	620	113	632	139	80	70
0394	0302_12	105_11	105_11	P1mm	P1mm-0302_12-0394	209	140	232	140	267	66	273	117	290	196	340	63	389	34	377	52	426	84	400	104	437	133	442	175	461	199	466	43	496	68	584	110	610	114	624	140	83	73
0395	0302_12	105_11	105_11	P1mm	P1mm-0302_12-0395	191	123	217	124	248	50	259	97	267	175	319	47	377	22	361	37	410	68	385	86	420	115	420	154	438	182	461	33	489	57	572	101	607	106	617	133	72	65
0396	0302_12	105_11	105_11	P1mm	P1mm-0302_12-0396	211	154	227	158	269	70	278	127	286	215	343	61	392	31	382	47	426	82	390	108	437	143	449	185	463	219	476	40	504	66	589	109	627	112	637	144	87	81
0397	0302_12	105_11	105_11	P1mm	P1mm-0302_12-0397	206	138	232	139	265	66	275	113	283	198	338	58	388	28	375	46	425	78	400	99	439	130	445	172	466	202	473	36	502	64	585	105	620	109	636	137	78	77
0398	0302_12	105_11	105_11	P1mm	P1mm-0302_12-0398	216	135	242	136	274	58	281	110	295	187	351	53	400	23	392	41	437	70	409	92	448	121	455	159	468	193	489	31	516	54	603	97	636	104	650	130	83	73
0399	0302_12	105_11	105_11	P1mm	P1mm-0302_12-0399	209	134	235	134	263	60	272	111	285	192	338	55	387	26	371	44	424	77	397	97	431	125	437	163	458	192	470	35	496	61	578	101	616	107	631	133	79	68
0400	0302_12	105_11	105_11	P1mm	P1mm-0302_12-0400	217	144	239	145	279	66	284	120	301	202	360	58	408	32	397	49	438	83	403	105	450	138	457	177	474	205	482	43	514	72	595	112	636	113	647	144	86	77
0401	0302_12	105_11	105_11	P1mm	P1mm-0302_12-0401	201	139	233	138	263	63	272	112	286	193	334	59	388	27	373	47	425	79	399	100	437	129	440	170	460	197	472	37	503	67	585	107	622	111	635	134	76	70
0402	0302_12	105_11	105_11	P1mm	P1mm-0302_12-0402	206	137	230	137	267	60	278	109	284	193	340	56	392	27	377	44	427	78	404	97	438	130	439	175	461	202	476	36	504	64	585	108	621	115	636	145	77	63
0403	0302_12	105_11	105_11	P1mm	P1mm-0302_12-0403	210	146	233	149	274	67	282	119	284	201	345	59	396	29	385	46	426	79	401	100	440	136	445	175	461	206	479	37	503	63	587	106	630	109	637	138	84	80
0404	0302_12	105_11	105_11	P1mm	P1mm-0302_12-0404	200	132	225	133	256	58	268	108	279	188	330	53	384	24	375	41	423	72	396	92	438	123	442	163	460	191	472	33	494	57	588	98	623	105	637	135	80	66
0405	0302_12	105_11	105_11	P1mm	P1mm-0302_12-0405	197	132	225	130	259	59	269	103	279	185	338	56	393	27	377	46	422	76	397	94	432	125	437	164	453	188	471	36	502	62	580	101	622	103	634	128	77	69
0406	0302_12	105_11	105_11	P1mm	P1mm-0302_12-0406	211	132	237	134	270	58	276	109	286	186	349	53	396	26	385	41	428	73	400	96	436	124	441	162	454	193	477	34	502	59	589	99	620	104	634	131	83	67
0407	0302_12	105_11	105_11	P1mm	P1mm-0302_12-0407	206	132	232	134	276	56	278	107	285	187	351	55	403	26	392	42	436	73	405	95	443	125	450	163	463	194	487	35	515	62	595	102	631	108	643	131	80	64
0408	0302_12	105_11	105_11	P1mm	P1mm-0302_12-0408	205	128	233	129	268	51	277	101	285	182	347	46	391	20	382	35	431	68	402	89	436	120	439	160	458	191	475	30	503	57	581	100	620	108	631	136	86	59
0409	0302_12	105_11	105_11	P1mm	P1mm-0302_12-0409	205	129	233	132	274	58	277	107	281	188	348	54	401	25	387	42	435	71	398	95	442	123	448	161	459	192	479	33	509	59	592	99	626	104	639	132	85	68
0410	0302_12	105_11	105_11	P1mm	P1mm-0302_12-0410	209	136	230	136	267	62	276	110	282	193	338	58	387	29	376	45	422	79	398	99	431	129	440	169	458	197	469	38	496	64	579	106	620	111	632	134	80	72
0411	0302_12	105_11	105_11	P1mm	P1mm-0302_12-0411	204	134	239	134	271	62	278	109	287	184	347	59	400	29	387	47	433	77	403	99	443	127	448	164	462	195	488	39	509	64	593	103	630	109	640	133	82	73
0412	0302_12	105_11	105_11	P1mm	P1mm-0302_12-0412	207	138	235	136	262	64	273	112	291	192	337	58	388	26	372	46	427	78	404	97	438	128	442	167	462	197	472	35	496	64	580	107	615	113	631	137	75	69
0413	0302_12	105_11	105_11	P1mm	P1mm-0302_12-0413	203	136	229	136	261	61	266	114	282	190	336	56	385	26	372	44	421	76	396	96	438	130	442	168	463	193	469	35	493	61	581	103	617	108	630	133	72	77
0414	0302_12	105_11	105_11	P1mm	P1mm-0302_12-0414	205	133	231	134	261	62	271	110	284	189	339	58	390	28	376	47	424	78	398	97	435	128	440	167	459	195	468	36	498	65	584	105	617	109	625	135	76	65
0415	0302_12	105_11	105_11	P1mm	P1mm-0302_12-0415	206	128	227	129	261	55	269	106	285	187	340	52	392	24	382	41	425	75	398	95	438	126	442	165	460	194	472	33	505	62	587	103	623	109	635	136	78	66
0416	0302_12	105_11	105_11	P1mm	P1mm-0302_12-0416	214	144	237	146	271	63	284	118	292	202	347	54	397	25	385	41	433	75	399	99	444	133	453	173	471	209	480	32	510	60	591	103	627	109	638	137	84	76
0417	0302_12	105_11	105_11	P1mm	P1mm-0302_12-0417	218	152	241	152	273	68	287	123	291	208	358	55	395	27	390	45	438	81	409	103	449	140	456	183	473	220	482	36	511	64	601	110	646	114	654	148	85	87
0418	0302_12	105_11	105_11	P1mm	P1mm-0302_12-0418	206	135	233	135	264	60	274	109	289	186	343	53	389	23	378	41	431	71	403	93	437	123	442	162	461	191	471	31	501	58	585	100	622	106	627	136	74	76
0419	0302_12	105_11	105_11	P1mm	P1mm-0302_12-0419	204	138	226	141	270	62	272	113	278	197	343	56	392	29	382	45	420	76	387	100	432	134	439	175	454	203	468	38	496	63	578	102	618	107	626	136	83	66
0420	0302_12	105_11	105_11	P1mm	P1mm-0302_12-0420	204	134	230	135	266	56	273	108	282	190	336	54	386	24	375	41	426	73	394	96	434	126	441	164	458	189	466	33	495	58	580	99	611	104	620	133	76	71
0421	0302_12	105_11	105_11	P1mm	P1mm-0302_12-0421	206	135	232	135	264	64	271	110	282	194	338	57	381	27	370	49	423	79	398	97	431	128	436	165	457	192	467	40	493	66	571	104	616	107	629	129	78	73
0422	0302_12	105_11	105_11	P1mm	P1mm-0302_12-0422	221	149	243	151	288	63	289	124	300	210	371	57	419	30	408	47	446	81	408	107	457	140	466	182	485	217	494	40	525	68	609	112	650	114	663	146	85	78
0423	0302_12	105_11	105_11	P1mm	P1mm-0302_12-0423	207	140	236	141	262	66	275	115	287	193	342	59	395	29	383	46	430	77	403	99	442	127	446	168	461	200	478	36	506	60	595	102	629	108	642	135	80	81
0424	0302_12	105_11	105_11	P1mm	P1mm-0302_12-0424	207	137	231	140	263	66	269	116	280	198	333	62	378	32	366	50	420	80	392	100	429	129	435	168	451	194	465	40	490	67	569	105	606	108	622	132	81	71
0425	0302_12	105_11	105_11	P1mm	P1mm-0302_12-0425	207	129	236	130	263	58	275	108	283	185	343	54	396	27	383	43	430	76	404	95	440	127	445	168	458	189	478	37	503	63	589	105	627	112	637	137	87	60
0426	0302_12	105_11	105_11	P1mm	P1mm-0302_12-0426	204	140	228	140	266	66	274	113	283	195	338	60	388	31	372	49	419	79	394	99	433	133	437	172	459	195	469	38	495	63	583	105	616	111	628	138	78	73
0427	0302_12	105_11	105_11	P1mm	P1mm-0302_12-0427	208	146	228	149	267	66	277	121	281	206	343	57	389	28	378	46	421	81	396	101	440	137	446	176	466	207	472	37	504	63	584	105	631	107	638	135	86	76
0428	0287_12	105_11	105_11	P1mm	P1mm-0287_12-0428	204	136	225	136	272	58	273	107	286	189	343	55	393	27	380	44	422	76	399	94	432	127	435	166	453	194	472	34	502	62	579	103	617	109	622	138	80	76
0429	0287_12	105_11	105_11	P1mm	P1mm-0287_12-0429	209	134	229	136	265	58	271	109	285	194	332	53	380	25	368	41	419	74	395	93	430	126	430	168	451	198	456	31	486	61	566	99	609	106	622	134	80	69
0430	0287_12	105_11	105_11	P1mm	P1mm-0287_12-0430	207	132	230	134	268	57	267	111	282	193	342	50	388	25	378	40	424	73	400	92	435	124	438	166	455	195	466	31	495	57	579	97	620	102	633	128	80	65
0431	0287_12	105_11	105_11	P1mm	P1mm-0287_12-0431	197	124	220	126	255	52	262	104	268	181	334	48	380	24	368	39	413	72	389	91	423	121	425	163	438	184	455	31	488	59	570	102	608	108	614	126	78	69
0432	0287_12	105_11	105_11	P1mm	P1mm-0287_12-0432	191	127	217	128	257	52	265	102	271	186	329	51	376	23	366	40	413	71	389	89	422	124	425	168	440	194	454	30	485	58	568	102	597	106	607	134	78	68
0433	0287_12	105_11	105_11	P1mm	P1mm-0287_12-0433	204	142	235	140	270	64	276	113	290	192	341	57	395	27	382	45	431	74	405	94	441	125	445	164	459	196	474	33	504	60	587	99	625	103	638	132	79	84
0434	0287_12	105_11	105_11	P1mm	P1mm-0287_12-0434	211	146	234	148	279	63	280	120	295	202	348	59	402	29	386	49	428	82	402	104	442	138	447	179	466	211	481	37	513	69	589	109	624	112	637	143	87	73
0435	0287_12	105_11	105_11	P1mm	P1mm-0287_12-0435	202	137	229	137	270	59	275	109	278	184	336	54	390	24	379	40	424	71	390	95	429	124	434	164	443	187	473	33	503	61	577	100	617	106	623	126	82	77
0436	0287_12	105_11	105_11	P1mm	P1mm-0287_12-0436	196	132	223	132	266	56	269	106	278	188	339	53	384	23	377	43	423	75	396	94	436	127	436	169	452	196	469	35	500	60	582	104	615	108	627	132	84	63
0437	0287_12	105_11	105_11	P1mm	P1mm-0287_12-0437	200	140	225	140	261	68	265	118	275	202	342	62	382	33	375	53	422	86	397	103	429	137	432	179	446	200	465	45	490	71	570	111	610	115	616	142	79	79
0438	0287_12	105_11	105_11	P1mm	P1mm-0287_12-0438	204	144	234	144	263	65	276	116	286	197	340	59	394	29	380	46	429	77	402	97	436	127	440	169	457	199	473	36	505	62	579	99	618	104	628	132	81	78
0439	0287_12	105_11	105_11	P1mm	P1mm-0287_12-0439	202	135	226	135	256	60	273	109	281	194	339	55	393	27	381	43	430	77	404	95	439	129	446	171	464	193	474	34	504	62	587	101	626	106	636	132	77	69
0440	0287_12	105_11	105_11	P1mm	P1mm-0287_12-0440	201	140	223	141	265	61	269	112	280	198	335	54	381	26	372	41	417	74	391	94	428	131	434	170	453	197	462	32	494	60	573	99	610	106	618	134	75	72
0441	0287_12	105_11	105_11	P1mm	P1mm-0287_12-0441	202	146	232	145	268	64	270	119	283	198	338	57	389	25	375	45	428	74	397	97	432	127	437	167	454	199	467	33	499	61	577	98	617	103	629	129	81	82
0442	0287_12	105_11	105_11	P1mm	P1mm-0287_12-0442	207	143	235	143	262	65	278	115	290	198	339	57	391	24	378	43	429	74	401	96	437	129	443	166	462	198	470	32	501	60	584	97	627	101	637	129	79	82
0443	0287_12	105_11	105_11	P1mm	P1mm-0287_12-0443	202	138	230	138	262	60	273	112	285	198	338	55	388	25	377	42	423	74	398	94	433	128	441	166	461	194	462	30	492	60	580	99	612	102	623	130	79	71
0444	0287_12	105_11	105_11	P1mm	P1mm-0287_12-0444	199	144	227	143	261	63	271	117	283	203	337	58	391	27	381	44	432	74	399	97	438	130	445	174	463	203	473	33	503	61	584	101	619	106	629	138	77	72
0445	0287_12	105_11	105_11	P1mm	P1mm-0287_12-0445	203	143	232	141	270	64	274	114	287	195	340	57	391	26	380	44	426	73	397	97	432	126	435	168	452	201	474	34	501	59	581	100	620	104	629	129	81	86
0446	0287_12	105_11	105_11	P1mm	P1mm-0287_12-0446	208	141	232	141	269	61	275	114	291	198	348	56	398	27	387	43	442	75	409	99	447	131	454	175	471	202	484	35	512	62	604	103	636	106	647	135	83	71
0447	0287_12	105_11	105_11	P1mm	P1mm-0287_12-0447	201	134	225	136	261	57	264	110	275	193	338	53	383	26	373	41	418	76	397	94	428	130	430	171	447	198	456	32	491	61	571	103	607	107	616	133	75	72
0448	0287_12	105_11	105_11	P1mm	P1mm-0287_12-0448	200	132	224	132	262	56	265	107	280	185	338	50	386	26	374	39	423	70	395	91	429	125	432	166	449	193	462	32	491	58	569	99	609	106	622	132	82	68
0449	0287_12	105_11	105_11	P1mm	P1mm-0287_12-0449	201	134	227	136	266	60	272	109	277	193	336	56	386	26	374	43	424	76	398	96	432	130	436	172	452	195	463	33	493	64	576	104	611	108	619	135	80	70
0450	0287_12	105_11	105_11	P1mm	P1mm-0287_12-0450	197	138	226	139	259	59	267	112	282	191	335	55	388	27	377	43	425	75	399	95	434	128	440	170	457	196	466	34	498	61	584	100	621	107	629	135	79	77
0451	0287_12	105_11	105_11	P1mm	P1mm-0287_12-0451	211	140	235	138	271	62	277	112	292	197	342	56	392	27	379	44	430	76	405	96	442	128	445	170	465	202	477	34	505	60	588	99	627	103	639	132	82	73
0452	0287_12	105_11	105_11	P1mm	P1mm-0287_12-0452	196	139	225	137	263	59	273	108	278	192	330	55	380	24	367	41	420	71	391	92	424	124	430	164	444	189	457	32	490	59	570	97	607	102	617	122	71	77
0453	0287_12	105_11	105_11	P1mm	P1mm-0287_12-0453	213	146	235	147	279	62	280	118	291	200	352	54	394	25	389	43	432	76	399	99	441	132	449	171	463	206	489	33	514	63	587	104	622	108	632	137	81	70
0454	0287_12	105_11	105_11	P1mm	P1mm-0287_12-0454	221	140	241	142	289	62	286	117	294	194	358	55	406	27	396	42	432	76	405	96	444	130	447	171	460	203	479	33	509	62	593	103	634	106	643	135	85	75
0455	0287_12	105_11	105_11	P1mm	P1mm-0287_12-0455	208	135	232	136	264	56	276	110	286	194	343	51	395	23	382	39	432	72	402	93	437	121	441	163	457	192	468	29	502	59	584	99	625	104	632	129	80	71
0456	0287_12	105_11	105_11	P1mm	P1mm-0287_12-0456	211	145	234	147	279	61	275	123	292	201	352	55	403	26	387	45	428	80	402	102	443	138	449	180	469	211	480	34	510	66	592	109	623	114	637	143	87	71
0457	0287_12	105_11	105_11	P1mm	P1mm-0287_12-0457	201	139	228	140	264	68	266	119	280	200	341	63	388	35	374	54	424	85	399	105	432	136	435	178	449	201	461	42	495	72	582	111	615	114	627	137	77	70
0458	0287_12	105_11	105_11	P1mm	P1mm-0287_12-0458	214	141	235	142	280	62	276	117	292	196	354	54	401	26	391	42	423	77	398	99	438	133	446	174	460	206	479	35	506	62	590	105	632	111	637	141	83	83
0459	0287_12	105_11	105_11	P1mm	P1mm-0287_12-0459	201	139	226	142	259	64	272	113	278	194	334	56	384	28	373	44	418	76	393	93	432	127	438	165	452	191	458	34	489	61	573	98	611	101	619	128	83	74
0460	0287_12	105_11	105_11	P1mm	P1mm-0287_12-0460	203	148	226	153	273	81	273	133	269	218	342	85	394	63	379	80	429	117	403	133	426	168	421	211	435	240	476	85	499	112	581	166	613	173	615	202	91	66
0461	0287_12	105_11	105_11	P1mm	P1mm-0287_12-0461	206	139	227	140	264	61	272	111	286	199	337	54	387	24	374	42	420	73	394	95	432	130	440	169	454	197	468	34	497	60	577	99	615	105	626	134	78	70
0462	0287_12	105_11	105_11	P1mm	P1mm-0287_12-0462	219	142	241	145	286	61	280	120	294	199	361	52	405	25	394	42	431	77	402	98	440	132	445	173	459	208	475	31	511	62	590	103	628	106	635	136	94	77
0463	0287_12	105_11	105_11	P1mm	P1mm-0287_12-0463	199	141	227	141	267	64	272	114	280	200	344	58	393	30	383	46	428	81	401	101	438	136	443	179	458	205	473	38	505	67	583	108	617	112	629	139	78	75
0464	0287_12	105_11	105_11	P1mm	P1mm-0287_12-0464	211	138	234	139	278	61	278	113	283	195	346	57	389	31	376	49	428	78	396	99	433	133	436	173	452	197	461	37	493	65	575	105	609	108	622	133	90	70
0465	0287_12	105_11	105_11	P1mm	P1mm-0287_12-0465	194	135	221	134	253	59	266	110	275	188	336	57	387	32	375	48	419	82	397	99	428	133	430	175	443	196	464	42	491	71	575	114	610	119	617	141	81	70
0466	0287_12	105_11	105_11	P1mm	P1mm-0287_12-0466	203	131	230	133	270	53	272	107	280	192	345	53	387	24	380	43	428	75	400	94	434	131	436	171	452	199	466	35	497	63	577	104	613	109	623	138	85	60
0467	0287_12	105_11	105_11	P1mm	P1mm-0287_12-0467	210	143	231	143	274	64	272	119	289	203	344	57	393	29	382	44	431	77	402	99	439	132	442	177	459	206	470	35	499	61	584	103	624	108	638	135	85	74
0468	0287_12	105_11	105_11	P1mm	P1mm-0287_12-0468	205	147	229	149	266	66	276	121	285	210	344	61	394	32	381	49	432	84	407	105	441	140	446	184	462	212	471	38	508	69	593	110	625	114	638	143	80	79
0469	0287_12	105_11	105_11	P1mm	P1mm-0287_12-0469	205	148	237	146	261	68	274	118	290	200	332	60	388	27	378	44	428	76	397	99	436	130	441	171	457	200	470	35	500	62	581	99	621	104	631	128	80	87
0470	0286_12	105_11	105_11	P1mm	P1mm-0286_12-0470	219	146	249	146	290	65	283	123	305	205	358	59	411	29	399	46	440	78	408	102	452	134	458	175	476	208	490	37	521	64	602	102	639	106	653	132	86	75
0471	0286_12	105_11	105_11	P1mm	P1mm-0286_12-0471	207	133	241	133	280	57	278	108	292	191	352	52	408	25	395	41	438	74	406	96	446	127	452	167	467	195	493	33	523	60	602	102	640	108	650	132	85	71
0472	0286_12	105_11	105_11	P1mm	P1mm-0286_12-0472	209	134	233	137	276	59	275	110	282	190	345	55	397	27	384	43	430	72	400	97	437	123	442	160	453	192	480	34	502	58	587	100	627	105	637	128	87	69
0473	0286_12	105_11	105_11	P1mm	P1mm-0286_12-0473	212	137	234	138	270	65	280	113	289	195	337	59	392	29	378	48	432	80	402	102	441	134	446	175	467	198	478	41	504	67	589	107	626	110	633	135	85	75
0474	0286_12	105_11	105_11	P1mm	P1mm-0286_12-0474	218	132	250	133	286	65	284	109	307	192	361	60	412	31	400	50	450	81	425	99	461	134	466	174	484	197	493	41	526	67	613	107	652	107	666	131	89	72
0475	0286_12	105_11	105_11	P1mm	P1mm-0286_12-0475	210	135	239	136	275	63	273	111	289	193	347	59	403	26	390	46	434	74	401	98	440	128	447	170	465	201	488	37	518	64	595	102	628	106	641	130	87	73
0476	0286_12	105_11	105_11	P1mm	P1mm-0286_12-0476	209	133	235	134	266	60	271	109	288	189	338	54	386	23	374	44	429	72	400	95	439	122	442	163	459	194	472	32	503	59	585	99	627	103	638	129	75	69
0477	0286_12	105_11	105_11	P1mm	P1mm-0286_12-0477	203	159	232	163	278	94	271	145	279	224	350	101	407	80	391	97	426	133	402	149	429	182	428	225	440	256	480	103	507	136	580	185	613	195	621	225	90	75
0478	0286_12	105_11	105_11	P1mm	P1mm-0286_12-0478	205	131	233	132	250	61	270	110	282	189	327	55	383	22	374	40	422	73	393	95	431	126	438	167	455	195	466	32	494	58	580	99	614	103	627	129	77	69
0479	0286_12	105_11	105_11	P1mm	P1mm-0286_12-0479	206	133	238	134	275	58	271	111	285	188	349	54	404	27	391	42	431	75	399	99	439	126	447	165	458	195	487	35	513	61	597	103	636	106	646	127	81	73
0480	0286_12	105_11	105_11	P1mm	P1mm-0286_12-0480	206	124	228	129	297	67	273	116	267	199	359	79	414	63	402	80	437	117	406	130	430	168	427	215	429	246	492	93	513	122	585	181	621	192	623	219	103	41
0481	0286_12	105_11	105_11	P1mm	P1mm-0286_12-0481	212	133	238	135	275	61	280	109	283	191	348	55	401	25	388	44	433	74	397	97	441	129	447	170	460	199	485	34	509	60	590	101	628	106	637	132	89	72
0482	0286_12	105_11	105_11	P1mm	P1mm-0286_12-0482	206	140	239	145	285	72	277	125	286	209	358	75	415	58	404	74	435	111	406	129	441	162	442	203	454	233	499	81	522	108	596	165	633	174	644	196	97	54
0483	0286_12	105_11	105_11	P1mm	P1mm-0286_12-0483	208	143	241	141	276	60	280	113	294	193	353	54	406	23	393	40	432	72	406	94	444	122	451	163	468	194	489	32	515	56	593	98	634	104	645	129	84	82
0484	0286_12	105_11	105_11	P1mm	P1mm-0286_12-0484	204	142	233	142	256	66	268	117	291	195	331	60	388	30	376	46	423	79	397	101	438	132	445	174	463	201	467	36	500	63	589	104	625	110	639	134	74	78
0485	0286_12	105_11	105_11	P1mm	P1mm-0286_12-0485	210	141	242	142	278	62	277	117	290	198	355	55	406	26	391	44	435	76	405	98	442	130	450	171	466	201	486	35	515	61	596	104	634	108	646	134	79	76
0486	0286_12	105_11	105_11	P1mm	P1mm-0286_12-0486	209	139	238	140	279	62	272	116	287	193	348	57	398	31	387	45	431	76	400	99	438	127	442	169	453	201	480	37	509	63	588	104	626	111	637	137	84	69
0487	0286_12	105_11	105_11	P1mm	P1mm-0286_12-0487	212	128	240	129	267	60	276	105	284	186	349	56	404	29	391	44	434	76	406	97	445	127	449	169	462	194	487	37	510	62	599	105	635	109	646	134	84	66
0488	0286_12	105_11	105_11	P1mm	P1mm-0286_12-0488	207	134	233	136	279	61	270	113	285	193	348	58	400	31	388	47	432	78	400	99	442	131	444	169	457	200	479	41	507	65	591	105	630	109	641	134	82	69
0489	0286_12	105_11	105_11	P1mm	P1mm-0286_12-0489	217	138	245	137	282	62	281	114	291	193	353	56	404	27	394	44	441	74	406	99	450	130	454	170	468	203	491	34	518	61	604	105	642	110	650	138	85	71
0490	0286_12	105_11	105_11	P1mm	P1mm-0286_12-0490	205	137	239	135	274	60	275	110	286	189	354	56	405	26	391	44	434	74	401	100	441	127	449	167	464	194	488	35	515	61	598	104	629	108	642	132	81	70
0491	0286_12	105_11	105_11	P1mm	P1mm-0286_12-0491	205	136	236	134	278	61	272	111	287	189	354	58	400	28	392	46	432	77	397	102	438	130	444	169	459	198	485	39	509	63	588	107	625	111	639	138	79	69
0492	0286_12	105_11	105_11	P1mm	P1mm-0286_12-0492	214	139	239	140	265	66	273	117	291	194	340	57	396	28	382	45	424	76	398	98	435	130	442	169	458	199	477	36	505	62	585	104	620	109	632	135	87	74
0493	0286_12	105_11	105_11	P1mm	P1mm-0286_12-0493	205	142	230	142	262	65	268	116	287	196	341	59	387	27	375	45	424	78	402	98	435	127	441	174	460	204	474	37	502	64	589	106	622	110	633	136	77	78
0494	0286_12	105_11	105_11	P1mm	P1mm-0286_12-0494	213	140	245	140	285	63	279	117	292	195	359	57	413	29	401	46	440	78	406	103	448	131	452	171	468	202	490	37	519	66	598	106	637	112	646	138	90	75
0495	0286_12	105_11	105_11	P1mm	P1mm-0286_12-0495	204	134	229	134	260	62	276	107	281	189	331	54	386	24	376	39	421	72	399	91	432	124	434	169	454	197	470	31	496	55	583	99	621	104	634	131	76	76
0496	0286_12	105_11	105_11	P1mm	P1mm-0286_12-0496	204	141	231	140	265	62	270	115	288	195	340	55	388	27	378	44	422	76	395	96	434	129	442	170	458	194	470	33	500	61	578	99	620	103	630	130	79	75
0497	0286_12	105_11	105_11	P1mm	P1mm-0286_12-0497	208	141	239	142	268	64	274	118	290	197	346	57	401	28	388	44	434	77	401	100	439	131	446	171	463	202	483	36	513	64	589	105	626	111	635	138	80	79
0498	0286_12	105_11	105_11	P1mm	P1mm-0286_12-0498	207	137	237	138	268	63	274	113	282	190	337	59	390	29	379	46	422	74	393	98	432	128	438	167	453	198	476	37	498	62	579	102	612	107	622	133	85	75
0499	0286_12	105_11	105_11	P1mm	P1mm-0286_12-0499	215	136	245	137	274	62	279	113	291	191	346	55	404	27	389	42	428	74	402	95	440	126	447	166	462	198	488	34	509	57	594	97	630	103	641	129	85	66
0500	0286_12	105_11	105_11	P1mm	P1mm-0286_12-0500	206	128	233	130	271	56	274	105	283	188	348	50	401	23	387	40	427	70	398	91	436	124	442	164	455	194	483	33	503	56	590	98	627	104	637	125	86	65
0501	0286_12	105_11	105_11	P1mm	P1mm-0286_12-0501	211	141	239	141	274	61	276	116	292	197	350	54	402	25	390	41	435	71	401	96	439	122	446	162	462	195	486	32	512	57	590	97	625	102	637	128	84	70
0502	0286_12	105_11	105_11	P1mm	P1mm-0286_12-0502	207	126	235	130	276	52	277	103	281	185	350	48	392	23	384	42	427	69	399	90	435	118	442	158	454	191	481	33	501	56	586	95	628	102	638	127	83	71
0503	0286_12	105_11	105_11	P1mm	P1mm-0286_12-0503	207	137	241	136	278	59	277	110	293	190	353	54	403	27	390	44	435	74	403	98	443	124	451	164	466	190	483	34	514	62	590	102	632	103	639	121	79	82
0504	0286_12	105_11	105_11	P1mm	P1mm-0286_12-0504	210	142	233	143	275	63	281	116	286	198	351	54	395	25	388	44	433	76	406	96	443	130	452	169	468	202	480	35	511	59	599	100	634	103	646	131	80	81
0505	0286_12	105_11	105_11	P1mm	P1mm-0286_12-0505	216	147	242	146	272	66	277	121	303	204	353	58	396	27	386	49	435	78	410	101	447	135	455	176	475	204	480	39	513	65	598	107	637	109	651	135	83	84
0506	0286_12	105_11	105_11	P1mm	P1mm-0286_12-0506	211	134	239	134	278	62	277	111	285	191	353	58	402	27	394	47	435	77	405	97	444	128	450	168	463	193	487	37	512	62	595	102	632	104	641	128	87	71
0507	0286_12	105_11	105_11	P1mm	P1mm-0286_12-0507	212	139	238	140	277	62	280	114	290	195	351	56	401	26	389	44	433	76	404	98	445	130	449	171	461	204	484	35	512	59	595	100	633	105	645	132	83	75
0508	0286_12	105_11	105_11	P1mm	P1mm-0286_12-0508	205	141	232	142	264	68	269	118	290	199	343	63	398	36	385	55	430	85	406	105	444	138	452	176	465	205	480	46	507	71	599	112	636	115	647	139	77	78
0509	0286_12	105_11	105_11	P1mm	P1mm-0286_12-0509	206	130	240	131	275	53	276	108	289	184	359	47	403	24	392	41	437	72	407	94	444	124	451	167	459	190	491	36	520	61	592	106	636	113	641	134	83	70
0510	0203_13	286_12	286_12	P1mm	P1mm-0203_13-0510	212	130	244	131	281	56	275	111	293	189	358	52	415	25	403	41	446	72	415	94	448	128	452	168	470	197	493	35	517	60	608	107	639	114	653	138	89	65
0511	0203_13	286_12	286_12	P1mm	P1mm-0203_13-0511	202	134	225	136	253	63	262	114	277	191	327	57	382	27	369	44	413	75	389	94	427	128	435	163	453	190	459	33	489	61	577	101	613	105	623	131	73	74
0512	0203_13	286_12	286_12	P1mm	P1mm-0203_13-0512	203	131	222	132	251	63	264	109	274	184	325	56	384	24	373	41	416	72	387	94	427	127	433	164	451	191	463	32	490	58	575	97	607	104	619	130	79	77
0513	0203_13	286_12	286_12	P1mm	P1mm-0203_13-0513	218	134	245	135	280	59	288	109	298	188	358	51	406	24	396	42	438	74	410	94	447	129	453	165	467	193	483	35	514	63	594	101	630	104	640	135	89	68
0514	0203_13	286_12	286_12	P1mm	P1mm-0203_13-0514	204	131	234	132	260	62	268	110	286	182	335	55	387	26	372	45	417	75	386	97	425	128	430	168	446	195	459	33	492	64	576	103	610	108	613	135	78	76
0515	0203_13	286_12	286_12	P1mm	P1mm-0203_13-0515	213	136	243	137	277	62	279	114	294	191	348	55	397	26	387	41	429	74	406	95	442	129	452	169	470	196	474	32	503	59	592	101	628	107	638	135	78	82
0516	0203_13	286_12	286_12	P1mm	P1mm-0203_13-0516	213	135	240	135	269	61	280	111	298	191	349	54	400	26	387	43	436	74	406	96	442	128	447	168	465	196	479	33	509	62	593	102	629	107	638	134	82	74
0517	0203_13	286_12	286_12	P1mm	P1mm-0203_13-0517	208	132	229	133	258	60	271	110	280	188	334	52	385	22	373	39	420	70	391	93	430	126	435	166	453	195	463	30	495	57	582	96	616	102	627	131	81	73
0518	0203_13	286_12	286_12	P1mm	P1mm-0203_13-0518	204	131	232	132	267	58	270	109	280	187	337	53	392	24	378	42	422	73	390	95	430	125	438	160	454	191	465	32	496	59	576	96	616	101	631	125	76	69
0519	0203_13	286_12	286_12	P1mm	P1mm-0203_13-0519	203	134	232	133	265	61	268	110	290	189	336	54	390	25	380	41	424	73	400	92	435	126	439	164	458	191	467	32	494	59	581	102	613	108	624	132	80	74
0520	0203_13	286_12	286_12	P1mm	P1mm-0203_13-0520	211	133	238	136	275	58	283	109	286	193	344	53	399	23	389	38	431	72	402	95	443	128	449	166	466	195	473	30	505	56	594	99	627	104	636	130	87	67
0521	0203_13	286_12	286_12	P1mm	P1mm-0203_13-0521	212	136	241	135	278	58	280	111	297	190	353	50	405	23	393	39	435	71	408	91	443	124	451	161	468	189	481	30	511	56	589	96	625	102	636	128	83	69
0522	0203_13	286_12	286_12	P1mm	P1mm-0203_13-0522	205	133	226	134	249	60	266	110	278	188	331	52	386	23	374	39	419	69	391	91	428	127	434	166	451	194	460	30	489	55	579	97	613	102	621	129	77	76
0523	0203_13	286_12	286_12	P1mm	P1mm-0203_13-0523	209	135	236	134	267	61	271	112	287	188	341	53	395	24	384	39	429	71	403	91	438	125	448	164	464	193	473	30	507	58	593	98	629	104	633	133	78	75
0524	0203_13	286_12	286_12	P1mm	P1mm-0203_13-0524	217	137	244	137	278	62	280	115	300	191	348	55	400	26	389	43	436	75	410	96	448	129	456	168	472	197	479	34	508	61	595	100	637	106	647	132	84	70
0525	0203_13	286_12	286_12	P1mm	P1mm-0203_13-0525	210	143	237	143	269	62	275	117	286	198	337	56	394	24	383	41	429	74	401	97	444	131	449	172	465	204	478	32	507	57	595	101	629	104	636	135	83	71
0526	0203_13	286_12	286_12	P1mm	P1mm-0203_13-0526	199	123	224	124	255	58	257	104	272	180	325	53	386	26	372	43	421	71	389	93	425	123	426	162	441	187	461	34	490	61	577	103	604	109	611	132	80	65
0527	0203_13	286_12	286_12	P1mm	P1mm-0203_13-0527	211	134	236	135	271	59	281	109	290	192	342	54	400	22	386	41	432	73	402	94	442	129	450	168	465	197	474	30	508	58	596	99	635	103	646	129	83	73
0528	0203_13	286_12	286_12	P1mm	P1mm-0203_13-0528	201	132	228	132	252	63	264	110	281	187	334	54	383	25	371	43	422	74	389	98	424	129	430	165	448	191	463	33	495	65	576	102	610	105	620	133	80	74
0529	0203_13	286_12	286_12	P1mm	P1mm-0203_13-0529	212	139	241	138	277	61	281	113	293	192	350	56	408	27	393	44	437	77	407	98	444	133	451	170	467	197	484	34	516	66	597	104	630	109	642	135	83	74
0530	0203_13	286_12	286_12	P1mm	P1mm-0203_13-0530	204	136	229	135	262	63	270	109	287	189	336	52	385	23	374	40	424	69	392	96	431	128	435	168	453	195	465	33	497	60	585	105	617	110	625	136	79	78
0531	0203_13	286_12	286_12	P1mm	P1mm-0203_13-0531	207	129	232	131	263	59	270	108	283	184	337	54	391	26	379	42	424	74	400	92	433	127	441	164	456	189	470	34	494	60	583	102	620	109	631	136	76	72
0532	0203_13	286_12	286_12	P1mm	P1mm-0203_13-0532	213	141	241	141	274	63	279	117	290	197	347	56	394	27	383	44	429	77	402	97	437	130	447	167	465	194	470	32	502	62	583	100	620	104	628	131	81	79
0533	0203_13	286_12	286_12	P1mm	P1mm-0203_13-0533	211	141	237	141	265	66	280	115	295	198	350	54	394	26	384	43	433	75	406	96	444	130	447	170	464	198	471	30	506	63	595	102	630	106	641	131	81	84
0534	0203_13	286_12	286_12	P1mm	P1mm-0203_13-0534	209	133	234	134	261	60	275	110	286	190	341	55	392	27	382	43	428	75	402	96	439	128	445	168	462	192	470	34	502	62	589	102	623	108	630	134	80	69
0535	0203_13	286_12	286_12	P1mm	P1mm-0203_13-0535	211	135	241	135	271	62	278	111	292	190	344	57	398	26	386	43	433	76	408	96	446	131	453	169	471	195	476	33	508	62	596	103	636	107	645	134	78	77
0536	0203_13	286_12	286_12	P1mm	P1mm-0203_13-0536	200	128	228	131	257	59	267	107	274	183	330	54	386	23	374	40	419	71	387	92	429	125	433	165	448	192	460	31	489	56	579	96	617	103	623	130	82	68
0537	0203_13	286_12	286_12	P1mm	P1mm-0203_13-0537	209	134	232	136	268	61	275	112	286	192	344	55	396	28	385	42	432	74	402	96	442	128	448	166	462	196	478	34	506	60	591	100	631	105	640	134	78	75
0538	0203_13	286_12	286_12	P1mm	P1mm-0203_13-0538	199	127	230	131	258	61	270	108	280	186	324	57	386	28	372	44	413	76	391	94	430	126	438	163	456	189	461	34	487	59	577	97	618	102	624	129	83	64
0539	0203_13	286_12	286_12	P1mm	P1mm-0203_13-0539	206	133	235	134	273	57	275	109	286	187	345	52	398	23	384	41	424	72	397	92	435	122	441	159	459	188	472	30	503	57	582	94	618	99	630	124	80	74
0540	0203_13	286_12	286_12	P1mm	P1mm-0203_13-0540	209	132	236	132	268	60	270	111	283	190	337	53	390	24	379	39	426	72	400	93	436	128	443	168	462	195	467	31	498	58	589	101	622	106	633	133	82	72
0541	0203_13	286_12	286_12	P1mm	P1mm-0203_13-0541	215	137	237	139	271	61	277	114	291	191	346	54	403	24	390	41	439	73	404	96	443	128	453	166	469	194	481	32	513	63	595	102	630	108	640	134	82	77
0542	0203_13	286_12	286_12	P1mm	P1mm-0203_13-0542	214	136	245	136	268	63	284	112	299	194	349	54	399	24	385	42	437	75	406	98	445	130	448	170	465	198	474	30	508	62	596	102	630	108	637	134	82	76
0543	0203_13	286_12	286_12	P1mm	P1mm-0203_13-0543	207	134	235	134	262	60	267	115	286	189	340	52	392	23	381	39	422	72	395	93	432	126	440	165	458	194	464	29	499	56	583	95	619	101	626	130	74	65
0544	0203_13	286_12	286_12	P1mm	P1mm-0203_13-0544	209	131	234	133	257	62	269	111	281	189	336	55	388	26	378	42	417	75	397	94	430	128	439	167	455	191	462	32	491	60	576	101	611	107	620	133	81	63
0545	0203_13	286_12	286_12	P1mm	P1mm-0203_13-0545	209	138	235	136	262	60	273	113	290	190	339	52	395	22	382	37	424	71	398	91	436	122	446	159	464	190	469	28	503	55	585	92	621	98	631	126	79	79
0546	0203_13	286_12	286_12	P1mm	P1mm-0203_13-0546	206	139	235	137	255	64	270	114	289	190	336	53	385	23	372	40	421	73	393	95	430	126	437	165	455	193	460	28	492	59	583	100	611	103	619	130	78	81
0547	0203_13	286_12	286_12	P1mm	P1mm-0203_13-0547	208	137	232	138	267	61	273	113	285	192	345	54	390	26	380	41	427	76	401	96	437	133	446	171	462	197	468	31	500	60	591	103	626	107	634	136	77	79
0548	0203_13	286_12	286_12	P1mm	P1mm-0203_13-0548	206	134	235	133	263	62	269	111	289	188	334	55	386	24	373	43	417	74	391	95	430	127	437	167	456	194	461	30	494	60	578	102	619	105	632	132	75	78
0549	0203_13	286_12	286_12	P1mm	P1mm-0203_13-0549	198	130	227	129	254	60	253	110	276	183	327	52	383	23	370	39	420	69	389	89	427	123	429	162	448	188	461	30	491	59	575	101	609	107	620	131	78	74
0550	0203_13	286_12	286_12	P1mm	P1mm-0203_13-0550	212	126	238	127	265	61	275	105	286	180	334	57	392	27	381	44	426	75	404	93	439	129	445	166	462	189	475	35	501	63	591	103	624	108	630	133	84	65
0551	0203_13	286_12	286_12	P1mm	P1mm-0203_13-0551	209	142	237	141	268	65	274	116	293	196	343	55	394	25	380	43	427	75	399	96	437	128	442	169	461	198	467	29	502	60	589	100	624	105	635	131	79	83
0552	0203_13	286_12	286_12	P1mm	P1mm-0203_13-0552	205	139	234	138	260	65	271	115	291	191	343	54	389	26	377	44	426	75	399	97	434	128	441	167	457	194	466	33	499	62	583	103	617	108	626	133	75	86
0553	0203_13	286_12	286_12	P1mm	P1mm-0203_13-0553	213	134	238	136	266	61	283	110	292	193	343	54	399	25	386	42	434	72	409	94	446	127	453	166	467	193	477	31	504	57	599	100	631	105	643	131	82	74
0554	0203_13	286_12	286_12	P1mm	P1mm-0203_13-0554	205	133	226	134	253	61	275	107	281	187	331	53	387	23	375	39	419	71	395	91	433	122	439	159	454	188	462	29	494	55	582	95	615	102	622	127	78	75
0555	0203_13	286_12	286_12	P1mm	P1mm-0203_13-0555	209	134	231	136	264	61	270	111	284	191	334	53	386	24	373	42	421	74	393	94	429	127	433	167	451	195	461	31	496	62	579	102	616	106	625	133	77	72
0556	0203_13	286_12	286_12	P1mm	P1mm-0203_13-0556	207	126	233	129	256	60	272	106	285	184	332	55	392	24	379	41	424	71	396	94	434	126	441	161	456	187	466	32	497	59	581	98	619	102	628	128	82	65
0557	0203_13	286_12	286_12	P1mm	P1mm-0203_13-0557	209	135	236	134	265	62	273	111	291	187	345	54	393	26	382	43	429	76	402	95	436	129	440	168	456	195	470	33	502	63	588	103	622	109	628	136	79	74
0558	0203_13	286_12	286_12	P1mm	P1mm-0203_13-0558	209	131	236	131	263	59	279	107	289	187	344	51	396	22	382	40	435	71	400	94	439	125	444	165	461	191	472	29	506	59	598	98	629	102	635	128	80	72
0559	0203_13	286_12	286_12	P1mm	P1mm-0203_13-0559	199	136	228	135	248	64	263	111	281	188	328	53	376	24	363	42	408	70	378	93	418	122	422	162	440	190	447	28	481	57	559	94	597	99	607	125	72	82
0560	0203_13	286_12	286_12	P1mm	P1mm-0203_13-0560	200	126	230	127	260	56	260	107	284	182	337	50	394	23	382	38	424	67	401	86	433	120	436	158	455	187	472	29	500	53	586	95	620	102	626	127	80	61
0561	0203_13	286_12	286_12	P1mm	P1mm-0203_13-0561	204	130	227	132	256	61	266	109	280	185	326	53	382	25	369	41	417	72	389	94	425	123	431	163	449	192	454	31	488	60	579	103	610	106	619	133	74	71
0562	0203_13	286_12	286_12	P1mm	P1mm-0203_13-0562	211	137	237	138	267	63	272	117	292	193	343	56	395	25	384	42	431	74	404	94	441	130	448	168	466	196	472	32	502	60	594	100	628	106	639	133	78	75
0563	0203_13	286_12	286_12	P1mm	P1mm-0203_13-0563	209	132	236	133	263	59	273	110	290	188	345	51	396	23	386	38	432	71	406	90	438	127	445	167	463	193	472	30	504	57	586	96	626	101	636	130	82	66
0564	0203_13	286_12	286_12	P1mm	P1mm-0203_13-0564	215	141	240	140	276	62	280	115	296	194	352	53	408	25	395	41	442	73	412	96	449	129	456	167	473	196	484	32	515	60	601	98	635	103	644	131	79	79
0565	0203_13	286_12	286_12	P1mm	P1mm-0203_13-0565	204	141	234	141	264	66	273	116	294	194	342	56	394	26	381	44	426	76	395	99	436	130	441	169	460	197	466	32	500	63	581	101	622	105	629	134	77	84
0566	0203_13	286_12	286_12	P1mm	P1mm-0203_13-0566	203	130	228	130	255	60	260	109	278	186	331	53	384	24	373	40	418	71	396	91	427	125	431	163	450	189	459	31	485	55	574	99	606	104	617	129	81	68
0567	0203_13	286_12	286_12	P1mm	P1mm-0203_13-0567	215	135	242	136	271	64	281	112	296	191	343	57	397	26	385	44	429	77	409	94	441	130	450	172	466	201	477	33	508	62	592	104	629	108	640	135	84	72
0568	0203_13	286_12	286_12	P1mm	P1mm-0203_13-0568	205	132	226	134	262	63	265	111	275	187	331	57	381	29	371	44	417	75	383	98	424	129	430	167	445	195	458	35	487	62	575	103	608	109	616	136	80	75
0569	0140_13	286_12	302_12	P1mm	P1mm-0140_13-0569	213	136	236	136	265	61	279	110	292	191	347	54	391	23	383	42	427	74	404	92	440	127	448	165	467	193	475	33	504	60	591	100	626	105	639	131	83	72
0570	0140_13	286_12	302_12	P1mm	P1mm-0140_13-0570	209	134	233	133	265	61	275	108	284	190	337	57	391	26	378	44	424	75	397	94	433	128	441	164	459	193	468	35	497	59	580	101	617	106	631	132	85	69
0571	0140_13	286_12	302_12	P1mm	P1mm-0140_13-0571	208	132	232	133	267	58	277	107	286	189	353	53	404	25	390	41	434	74	406	96	445	130	450	167	469	194	477	33	508	59	601	100	633	105	647	129	81	65
0572	0140_13	286_12	302_12	P1mm	P1mm-0140_13-0572	211	134	239	133	265	58	275	110	296	191	345	52	399	24	385	39	437	71	410	94	447	125	451	164	470	193	476	31	508	56	599	97	632	101	648	127	81	68
0573	0140_13	286_12	302_12	P1mm	P1mm-0140_13-0573	209	138	236	139	263	64	276	114	294	197	348	57	396	26	383	45	427	79	404	100	444	131	447	172	466	200	479	34	508	62	596	105	628	108	641	132	82	68
0574	0140_13	286_12	302_12	P1mm	P1mm-0140_13-0574	206	139	230	138	261	62	268	113	289	197	336	56	388	21	374	44	429	74	399	97	437	130	445	170	466	198	472	34	502	60	590	102	625	106	640	134	81	77
0575	0140_13	286_12	302_12	P1mm	P1mm-0140_13-0575	204	141	234	139	257	64	274	113	291	195	335	57	390	25	374	44	431	76	400	98	439	131	451	168	471	196	474	33	506	63	592	102	628	107	644	133	78	74
0576	0140_13	286_12	302_12	P1mm	P1mm-0140_13-0576	211	137	237	135	271	62	278	109	296	194	343	56	401	25	385	43	435	74	408	97	446	130	454	167	477	197	483	33	513	61	602	105	637	111	653	138	81	70
0577	0140_13	286_12	302_12	P1mm	P1mm-0140_13-0577	206	137	233	136	261	61	273	110	291	193	333	57	390	25	375	43	429	74	399	97	438	129	445	166	466	194	470	33	500	61	586	102	623	108	638	133	80	67
0578	0140_13	286_12	302_12	P1mm	P1mm-0140_13-0578	206	136	231	136	255	61	270	110	289	193	333	53	389	24	375	40	421	72	395	95	435	126	443	163	463	193	464	30	497	56	585	96	619	99	633	127	74	77
0579	0140_13	286_12	302_12	P1mm	P1mm-0140_13-0579	216	136	242	135	269	60	283	109	293	193	354	52	405	24	391	40	439	73	412	94	453	129	460	166	478	196	482	31	515	57	604	99	638	102	648	128	83	74
0580	0140_13	286_12	302_12	P1mm	P1mm-0140_13-0580	209	140	237	141	263	62	276	116	296	201	344	55	400	25	388	41	439	72	408	98	446	130	454	169	475	197	483	33	512	59	600	102	635	106	649	132	79	73
0581	0140_13	286_12	302_12	P1mm	P1mm-0140_13-0581	211	135	234	137	270	60	281	109	299	195	348	53	403	23	387	41	433	73	409	93	449	129	455	168	477	200	484	30	519	59	599	103	637	109	651	137	84	67
0582	0140_13	286_12	302_12	P1mm	P1mm-0140_13-0582	208	138	232	137	265	61	277	112	289	196	351	54	398	26	385	43	437	75	404	98	443	132	451	172	469	199	476	33	508	60	601	104	631	108	648	133	78	77
0583	0140_13	286_12	302_12	P1mm	P1mm-0140_13-0583	213	134	237	135	267	60	276	111	286	194	349	54	395	28	382	44	430	74	399	96	436	130	445	167	464	196	470	35	499	61	586	104	616	109	628	134	83	70
0584	0140_13	286_12	302_12	P1mm	P1mm-0140_13-0584	211	136	234	137	265	63	283	110	295	195	344	56	399	25	384	44	434	76	406	97	445	132	454	169	475	197	476	33	507	60	594	104	633	108	650	134	81	73
0585	0140_13	286_12	302_12	P1mm	P1mm-0140_13-0585	210	141	237	141	270	66	278	115	297	201	340	61	398	27	384	46	433	77	403	101	441	134	450	171	475	200	478	34	508	63	594	105	629	109	645	134	79	79
0586	0140_13	286_12	302_12	P1mm	P1mm-0140_13-0586	200	132	227	132	257	59	267	107	282	188	338	54	386	26	373	43	420	73	392	95	431	129	437	164	458	191	466	34	496	61	580	101	609	105	623	130	76	74
0587	0140_13	286_12	302_12	P1mm	P1mm-0140_13-0587	208	138	236	137	273	60	277	111	294	193	341	55	396	26	381	43	433	73	400	98	441	130	450	167	472	195	478	34	505	60	591	103	627	108	645	134	80	73
0588	0140_13	286_12	302_12	P1mm	P1mm-0140_13-0588	203	135	229	134	264	59	273	108	278	190	340	55	388	26	376	43	422	74	396	95	433	129	440	166	459	195	465	32	495	58	587	100	618	105	631	131	80	71
0589	0140_13	286_12	302_12	P1mm	P1mm-0140_13-0589	211	139	235	138	262	63	271	114	289	194	337	57	392	24	377	44	427	75	398	96	439	129	445	167	464	196	473	33	500	59	586	100	621	105	638	129	81	74
0590	0140_13	286_12	302_12	P1mm	P1mm-0140_13-0590	203	137	231	137	259	61	271	111	290	193	341	53	393	24	380	41	427	72	402	93	439	127	445	165	466	193	467	31	499	57	589	99	622	104	639	129	78	74
0591	0140_13	286_12	302_12	P1mm	P1mm-0140_13-0591	214	135	240	135	274	58	281	108	300	191	347	52	403	24	386	41	437	70	407	94	448	126	455	162	477	193	478	31	510	57	598	100	638	108	651	133	81	66
0592	0140_13	286_12	302_12	P1mm	P1mm-0140_13-0592	210	134	236	135	265	59	271	113	289	194	344	52	397	24	383	40	432	72	401	95	442	127	451	166	471	196	476	30	506	57	599	99	633	104	647	132	76	65
0593	0140_13	286_12	302_12	P1mm	P1mm-0140_13-0593	206	132	232	134	266	59	277	108	280	190	346	54	397	23	387	40	432	73	406	93	444	127	452	166	472	194	482	33	512	59	604	101	639	104	653	133	80	65
0594	0140_13	286_12	302_12	P1mm	P1mm-0140_13-0594	215	140	242	140	269	64	278	116	294	195	342	59	397	26	381	45	433	76	406	98	446	131	454	170	473	198	477	32	511	61	598	103	635	105	656	132	85	71
0595	0140_13	286_12	302_12	P1mm	P1mm-0140_13-0595	212	132	239	131	265	63	276	109	291	188	336	58	394	26	378	45	424	77	400	98	440	130	446	165	464	189	473	32	503	61	589	100	625	103	641	128	81	66
0596	0140_13	286_12	302_12	P1mm	P1mm-0140_13-0596	204	139	227	138	258	64	271	113	287	194	337	56	390	26	375	43	426	74	398	96	436	128	443	166	465	196	469	33	499	59	581	101	621	105	637	132	81	76
0597	0140_13	286_12	302_12	P1mm	P1mm-0140_13-0597	203	134	229	137	264	61	265	115	284	200	344	60	396	30	382	49	433	83	401	105	438	141	443	181	464	208	475	41	507	73	594	119	626	123	639	150	76	65
0598	0140_13	286_12	302_12	P1mm	P1mm-0140_13-0598	207	131	232	131	264	56	270	108	279	187	339	53	389	24	377	40	427	70	396	92	432	123	437	161	454	189	463	31	494	56	581	96	611	99	623	123	84	65
0599	0140_13	286_12	302_12	P1mm	P1mm-0140_13-0599	212	136	238	136	260	61	273	111	291	193	333	54	388	25	373	41	425	72	399	95	435	125	442	162	462	192	466	32	497	57	585	99	618	103	630	131	83	70
0600	0140_13	286_12	302_12	P1mm	P1mm-0140_13-0600	210	139	238	138	270	61	276	113	298	193	347	55	400	26	387	42	436	73	407	97	445	129	451	167	471	196	478	33	510	60	599	104	631	108	645	134	81	79
0601	0140_13	286_12	302_12	P1mm	P1mm-0140_13-0601	207	134	231	135	257	59	268	110	286	188	338	53	392	24	378	40	427	73	400	94	437	126	442	165	460	193	468	32	501	59	590	101	622	105	636	130	81	67
0602	0140_13	286_12	302_12	P1mm	P1mm-0140_13-0602	198	128	226	128	250	61	261	105	279	186	330	56	377	25	367	47	418	74	391	93	428	117	434	156	451	185	459	37	487	62	576	97	612	100	621	118	73	66
0603	0140_13	286_12	302_12	P1mm	P1mm-0140_13-0603	208	132	231	131	261	63	276	106	285	187	347	57	394	27	383	45	428	75	399	97	438	130	445	166	463	188	468	35	498	62	587	101	618	104	633	128	83	72
0604	0140_13	286_12	302_12	P1mm	P1mm-0140_13-0604	206	147	230	146	264	63	271	117	293	199	343	55	393	24	381	41	433	73	401	97	443	130	449	168	467	199	475	31	508	58	597	101	629	106	645	132	66	80
0605	0140_13	286_12	302_12	P1mm	P1mm-0140_13-0605	207	131	236	131	267	61	283	104	293	188	343	57	396	25	387	45	432	75	409	94	445	128	456	164	473	188	485	36	511	62	600	104	634	107	648	133	83	70
0606	0140_13	286_12	302_12	P1mm	P1mm-0140_13-0606	207	133	233	134	262	60	277	108	288	191	344	54	392	25	380	41	431	71	403	92	440	128	447	165	465	195	468	32	498	57	587	97	622	102	635	129	83	68
0607	0140_13	286_12	302_12	P1mm	P1mm-0140_13-0607	208	136	232	138	265	58	274	112	293	193	344	53	396	25	385	40	433	72	405	96	443	127	449	167	468	194	478	33	509	58	596	100	629	105	642	133	78	70
0608	0140_13	286_12	302_12	P1mm	P1mm-0140_13-0608	205	136	233	136	259	60	271	112	287	192	333	55	386	26	372	44	422	75	397	95	432	129	439	166	457	194	466	33	495	60	575	99	613	102	631	128	81	69
0609	0140_13	286_12	302_12	P1mm	P1mm-0140_13-0609	203	135	230	136	254	60	267	111	291	191	337	54	388	24	377	40	423	71	394	93	433	126	441	162	460	191	465	31	500	59	584	98	614	103	628	128	78	73
0610	0140_13	286_12	302_12	P1mm	P1mm-0140_13-0610	209	138	234	137	259	61	269	113	288	193	328	55	384	23	368	42	419	72	392	94	432	128	439	166	461	194	462	29	492	56	577	97	616	100	634	127	78	73
0611	0140_13	286_12	302_12	P1mm	P1mm-0140_13-0611	210	136	239	136	266	61	278	113	292	193	356	55	404	24	394	44	441	76	411	99	452	133	459	170	478	195	482	35	515	63	603	102	638	104	651	132	85	67
0612	0140_13	286_12	302_12	P1mm	P1mm-0140_13-0612	201	134	225	134	260	59	265	111	280	193	340	53	390	24	377	41	425	73	396	94	438	127	444	165	463	194	470	32	502	59	591	99	624	103	634	129	74	69
0613	0140_13	286_12	302_12	P1mm	P1mm-0140_13-0613	210	140	235	139	264	62	280	112	298	195	340	56	396	24	382	42	434	75	403	97	444	129	453	167	476	196	474	33	506	61	595	105	629	111	643	136	81	71
0614	0140_13	286_12	302_12	P1mm	P1mm-0140_13-0614	207	141	237	140	268	62	279	114	296	198	340	57	398	25	385	41	435	76	411	96	447	131	456	170	478	200	479	32	512	61	600	103	638	110	653	136	78	72
0615	0140_13	286_12	302_12	P1mm	P1mm-0140_13-0615	218	141	246	141	273	63	280	119	300	201	351	57	404	26	389	44	440	77	411	100	451	132	460	172	477	201	483	34	516	62	601	103	641	106	659	131	90	64
0616	0140_13	286_12	302_12	P1mm	P1mm-0140_13-0616	217	146	243	146	272	65	284	119	304	206	353	58	407	25	392	44	449	77	418	101	459	135	471	173	491	200	486	31	523	62	611	104	646	108	659	136	83	78
0617	0140_13	286_12	302_12	P1mm	P1mm-0140_13-0617	212	140	238	140	273	63	284	114	290	200	348	57	404	25	390	43	438	76	407	98	447	131	456	171	476	200	481	32	513	61	602	103	638	106	656	132	84	70
0618	0140_13	286_12	302_12	P1mm	P1mm-0140_13-0618	208	139	235	138	272	60	276	113	289	196	357	55	404	27	393	43	440	74	406	99	448	132	456	171	476	197	484	34	514	61	602	102	637	107	649	133	83	73
0619	0140_13	286_12	302_12	P1mm	P1mm-0140_13-0619	199	138	225	138	254	62	259	115	279	191	327	56	380	25	365	44	416	74	387	97	425	130	433	167	453	194	458	32	487	60	575	101	609	107	627	131	72	76
0620	0140_13	286_12	302_12	P1mm	P1mm-0140_13-0620	207	141	232	139	264	64	274	114	293	195	337	58	395	26	378	44	430	76	400	99	441	132	449	172	469	199	475	34	505	62	594	106	631	111	647	137	78	80
0621	0140_13	286_12	302_12	P1mm	P1mm-0140_13-0621	206	140	231	139	262	61	272	112	291	196	348	53	396	23	385	40	433	73	401	96	441	129	447	167	467	197	474	31	506	60	592	101	625	106	639	133	77	77
0622	0140_13	286_12	302_12	P1mm	P1mm-0140_13-0622	202	139	227	138	255	63	267	112	283	194	324	58	378	25	364	43	414	76	387	96	425	131	434	169	454	196	458	33	485	61	570	103	604	107	620	133	74	78
0623	0138_13	286_12	302_12	P1mm	P1mm-0138_13-0623	203	135	230	134	259	61	268	109	282	187	330	56	385	25	370	43	416	74	394	94	433	125	437	165	457	192	466	32	494	59	579	99	616	103	629	129	77	73
0624	0138_13	286_12	302_12	P1mm	P1mm-0138_13-0624	206	134	229	134	257	60	263	112	284	189	342	51	388	24	376	40	421	72	394	93	432	128	440	167	458	196	466	31	496	59	577	101	613	107	628	133	77	69
0625	0138_13	286_12	302_12	P1mm	P1mm-0138_13-0625	211	136	239	135	272	59	275	112	293	191	353	52	403	24	391	41	436	72	405	94	445	127	450	166	469	198	480	31	506	54	602	99	637	104	652	130	85	66
0626	0138_13	286_12	302_12	P1mm	P1mm-0138_13-0626	204	127	232	128	273	56	279	102	284	183	349	52	405	24	390	41	428	73	405	91	444	125	450	164	468	193	483	32	509	59	593	100	630	106	646	135	81	65
0627	0138_13	286_12	302_12	P1mm	P1mm-0138_13-0627	209	128	233	129	265	57	276	105	281	185	341	53	397	26	383	42	429	74	403	93	438	128	446	165	464	190	477	36	502	60	588	102	622	106	638	135	82	60
0628	0138_13	286_12	302_12	P1mm	P1mm-0138_13-0628	206	138	232	137	264	61	270	113	285	190	340	55	392	27	378	44	423	78	396	97	437	131	441	171	460	201	472	35	501	62	587	104	620	108	636	136	76	78
0629	0138_13	286_12	302_12	P1mm	P1mm-0138_13-0629	209	131	236	132	271	58	272	110	287	189	344	53	398	24	384	40	431	72	404	93	442	125	446	163	462	195	477	31	504	56	588	98	626	104	638	129	88	67
0630	0138_13	286_12	302_12	P1mm	P1mm-0138_13-0630	204	136	230	135	257	62	267	112	286	189	331	54	383	25	370	41	417	74	390	96	427	129	436	164	456	193	459	34	491	61	570	100	608	106	623	133	76	76
0631	0138_13	286_12	302_12	P1mm	P1mm-0138_13-0631	204	134	230	132	257	59	267	109	281	186	336	53	384	20	375	40	423	73	395	91	432	126	437	164	455	193	463	32	496	58	580	101	617	105	632	130	78	73
0632	0138_13	286_12	302_12	P1mm	P1mm-0138_13-0632	211	132	239	133	262	61	277	109	294	186	340	55	396	25	380	43	427	75	403	95	441	128	446	165	467	194	473	32	506	61	591	101	625	105	642	132	83	69
0633	0138_13	286_12	302_12	P1mm	P1mm-0138_13-0633	206	135	231	135	266	59	267	111	283	189	342	52	391	24	378	40	424	74	398	93	433	130	440	169	459	198	467	31	497	60	580	101	612	108	627	134	80	68
0634	0138_13	286_12	302_12	P1mm	P1mm-0138_13-0634	204	129	229	128	263	57	265	106	285	180	339	52	392	24	377	42	425	72	396	94	432	125	437	161	456	190	467	32	498	61	577	102	611	107	624	133	82	61
0635	0138_13	286_12	302_12	P1mm	P1mm-0138_13-0635	206	134	231	134	254	59	268	111	282	189	342	50	389	23	378	39	422	72	393	93	433	125	440	164	460	194	465	30	498	59	576	99	615	105	630	131	78	69
0636	0138_13	286_12	302_12	P1mm	P1mm-0138_13-0636	208	136	235	136	265	60	270	114	288	191	345	55	393	25	385	43	430	76	399	98	438	130	445	169	464	198	472	34	502	63	584	104	624	111	636	138	81	73
0637	0138_13	286_12	302_12	P1mm	P1mm-0138_13-0637	206	133	233	134	270	57	278	108	286	190	350	52	399	20	385	41	433	73	403	94	443	128	451	167	471	195	477	31	508	60	593	101	629	105	646	132	86	63
0638	0138_13	286_12	302_12	P1mm	P1mm-0138_13-0638	202	130	229	131	263	57	272	106	279	185	344	51	392	22	381	38	426	70	394	91	433	123	441	161	460	189	467	29	498	57	578	96	613	101	626	125	82	62
0639	0138_13	286_12	302_12	P1mm	P1mm-0138_13-0639	205	129	227	132	269	56	282	105	282	189	349	53	402	25	389	42	432	75	407	93	443	127	450	165	467	194	479	33	508	59	595	100	631	103	647	129	83	64
0640	0138_13	286_12	302_12	P1mm	P1mm-0138_13-0640	211	130	234	130	267	57	277	107	286	187	346	53	402	25	386	42	432	75	402	96	442	129	449	167	466	193	479	33	505	62	588	104	623	108	638	135	82	64
0641	0138_13	286_12	302_12	P1mm	P1mm-0138_13-0641	206	129	231	130	265	58	273	106	284	187	339	54	394	25	379	43	420	77	400	93	438	127	444	166	463	191	473	34	498	60	582	101	621	104	637	130	79	67
0642	0138_13	286_12	302_12	P1mm	P1mm-0138_13-0642	204	132	231	134	268	60	275	108	283	187	340	58	398	27	383	45	424	79	399	98	442	130	448	169	467	196	474	35	501	62	590	104	627	107	644	133	82	63
0643	0138_13	286_12	302_12	P1mm	P1mm-0138_13-0643	205	133	232	133	265	58	271	109	284	188	348	53	396	25	385	41	432	76	403	97	439	130	446	169	464	193	476	33	507	64	585	101	621	106	636	131	78	63
0644	0138_13	286_12	302_12	P1mm	P1mm-0138_13-0644	215	133	243	134	277	59	287	109	293	192	355	55	412	26	397	43	442	78	414	99	454	130	460	170	478	197	488	34	518	63	606	106	642	110	657	136	84	66
0645	0138_13	286_12	302_12	P1mm	P1mm-0138_13-0645	209	130	236	131	269	59	278	107	281	188	346	55	398	27	383	44	429	76	400	98	442	131	450	167	468	194	472	34	505	62	590	102	625	106	642	133	87	64
0646	0138_13	286_12	302_12	P1mm	P1mm-0138_13-0646	208	126	233	129	271	54	279	106	278	187	352	54	402	29	385	47	430	79	403	99	440	133	446	172	464	203	479	42	506	71	594	115	627	119	639	148	86	56
0647	0138_13	286_12	302_12	P1mm	P1mm-0138_13-0647	204	129	229	130	267	56	272	107	278	187	346	51	397	24	381	41	426	74	397	94	441	127	449	165	467	193	472	31	499	58	584	100	623	103	639	130	81	64
0648	0138_13	286_12	302_12	P1mm	P1mm-0138_13-0648	206	129	231	131	263	60	275	107	282	187	343	54	399	26	383	43	425	75	400	96	440	128	447	166	466	193	478	33	503	58	591	101	629	106	645	132	82	62
0649	0138_13	286_12	302_12	P1mm	P1mm-0138_13-0649	208	134	233	134	260	59	270	110	287	186	341	52	391	24	378	40	423	74	397	96	437	127	444	165	464	195	468	32	502	60	583	100	617	107	630	134	77	68
0650	0138_13	286_12	302_12	P1mm	P1mm-0138_13-0650	203	130	226	130	259	55	268	104	279	183	331	51	387	23	376	37	419	70	392	90	430	121	435	157	454	187	467	32	493	58	577	98	609	104	625	132	80	61
0651	0138_13	286_12	302_12	P1mm	P1mm-0138_13-0651	211	126	237	129	272	55	279	104	285	184	351	51	402	25	391	39	437	70	400	94	441	124	449	161	468	191	478	31	508	58	595	99	626	103	642	129	82	61
0652	0138_13	286_12	302_12	P1mm	P1mm-0138_13-0652	209	125	234	126	264	55	276	104	286	184	349	50	404	24	389	39	429	74	400	95	443	125	451	164	468	191	481	33	507	58	592	101	630	105	644	132	85	55
0653	0138_13	286_12	302_12	P1mm	P1mm-0138_13-0653	208	131	233	132	264	59	275	107	284	188	345	52	400	25	385	41	429	72	406	91	446	125	453	164	471	193	477	32	506	56	596	98	631	102	645	130	81	65
0654	0138_13	286_12	302_12	P1mm	P1mm-0138_13-0654	206	134	232	133	265	61	276	107	283	187	348	54	398	27	385	43	429	78	402	98	439	130	444	169	461	196	479	35	506	63	591	105	624	110	635	139	81	68
0655	0138_13	286_12	302_12	P1mm	P1mm-0138_13-0655	209	131	233	133	265	58	273	112	286	189	350	53	398	27	388	42	431	76	397	97	436	131	445	169	464	196	474	35	502	62	588	104	620	110	634	135	79	69
0656	0138_13	286_12	302_12	P1mm	P1mm-0138_13-0656	202	133	228	132	259	60	268	107	282	184	341	53	389	26	377	42	420	74	399	93	438	126	441	166	459	194	467	36	498	60	587	102	623	107	638	133	80	68
0657	0138_13	286_12	302_12	P1mm	P1mm-0138_13-0657	214	133	241	134	276	61	283	110	294	191	357	56	407	29	395	45	440	78	406	100	445	132	454	168	473	196	482	35	511	65	596	105	631	111	644	134	85	67
0658	0138_13	286_12	302_12	P1mm	P1mm-0138_13-0658	203	139	227	138	258	62	270	111	284	192	336	56	385	27	373	44	419	78	397	96	434	130	439	171	458	199	466	34	497	64	579	104	614	108	629	135	79	74
0659	0138_13	286_12	302_12	P1mm	P1mm-0138_13-0659	202	127	228	128	267	54	276	103	279	184	342	52	395	24	382	40	423	72	396	93	434	126	443	165	461	191	472	32	499	59	580	101	618	107	633	132	80	60
0660	0138_13	286_12	302_12	P1mm	P1mm-0138_13-0660	202	127	226	128	260	60	267	104	280	183	337	56	390	27	374	46	423	76	396	98	430	128	435	166	453	190	468	36	496	64	580	107	611	110	626	134	83	64
0661	0138_13	286_12	302_12	P1mm	P1mm-0138_13-0661	206	123	232	124	266	55	277	100	279	181	344	50	397	25	382	40	429	73	400	94	437	126	444	165	462	191	475	34	503	58	592	105	625	108	639	136	82	59
0662	0138_13	286_12	302_12	P1mm	P1mm-0138_13-0662	199	131	224	130	262	56	267	104	279	183	336	51	388	25	373	41	420	71	393	91	430	124	433	162	449	189	463	32	493	58	578	101	615	105	630	133	81	65
0663	0138_13	286_12	302_12	P1mm	P1mm-0138_13-0663	205	135	231	132	261	58	272	107	284	183	340	53	393	24	379	41	429	70	397	92	435	124	440	162	458	192	471	32	499	57	587	99	620	105	633	129	82	68
0664	0138_13	286_12	302_12	P1mm	P1mm-0138_13-0664	207	128	235	129	267	58	280	104	282	184	348	55	403	25	387	44	427	77	403	96	441	129	451	168	466	190	478	35	504	61	592	103	628	107	643	130	82	63
0665	0138_13	286_12	302_12	P1mm	P1mm-0138_13-0665	204	134	230	133	260	57	271	107	286	186	337	51	388	22	375	39	420	70	395	90	433	123	438	161	456	192	466	30	493	54	580	96	616	100	631	127	79	70
0666	0138_13	286_12	302_12	P1mm	P1mm-0138_13-0666	208	133	233	132	268	57	270	109	285	185	342	52	394	25	381	40	423	75	396	93	435	129	444	168	463	194	469	33	499	62	583	104	615	110	626	138	84	64
0667	0138_13	286_12	302_12	P1mm	P1mm-0138_13-0667	208	127	233	129	270	55	274	105	281	184	345	52	398	25	383	42	425	74	397	94	439	126	446	162	463	193	474	34	501	61	586	101	621	107	634	134	84	61
0668	0138_13	286_12	302_12	P1mm	P1mm-0138_13-0668	194	128	221	128	261	52	265	101	271	179	337	47	384	22	373	37	414	70	387	89	426	121	430	160	449	189	463	31	493	58	570	99	606	106	620	131	79	65
0669	0138_13	286_12	302_12	P1mm	P1mm-0138_13-0669	201	134	231	133	256	60	260	112	289	187	330	53	384	22	368	40	423	70	393	91	428	123	436	161	456	190	463	29	494	57	574	96	609	102	624	127	77	71
0670	0138_13	286_12	302_12	P1mm	P1mm-0138_13-0670	199	134	226	133	259	57	266	108	280	187	335	53	391	24	377	40	424	71	396	90	434	122	435	163	453	192	467	31	499	57	580	96	617	100	631	126	79	68
0671	0138_13	286_12	302_12	P1mm	P1mm-0138_13-0671	205	127	229	128	263	53	274	102	281	182	342	48	391	22	378	36	424	68	399	87	434	120	440	158	455	188	470	31	497	54	584	96	618	102	629	128	82	61
0672	0138_13	286_12	302_12	P1mm	P1mm-0138_13-0672	200	133	227	133	253	58	265	109	280	186	337	51	387	24	373	39	418	72	392	92	428	123	433	161	451	191	462	31	492	57	574	98	607	103	620	129	80	67
0673	0138_13	286_12	302_12	P1mm	P1mm-0138_13-0673	209	129	234	130	269	60	274	108	291	187	350	56	396	25	387	47	433	79	405	99	446	132	451	170	469	191	480	37	511	67	595	104	629	106	643	131	82	67
0674	0138_13	286_12	302_12	P1mm	P1mm-0138_13-0674	198	132	224	131	256	60	265	107	276	186	330	54	385	24	371	41	420	74	393	94	428	127	432	165	451	192	461	32	492	61	572	103	606	109	624	133	79	68
0675	0138_13	286_12	302_12	P1mm	P1mm-0138_13-0675	208	127	232	128	267	60	268	109	285	185	348	54	398	27	386	43	429	75	398	97	437	128	445	165	463	195	471	34	504	62	587	103	623	107	635	130	81	65
0676	0138_13	286_12	302_12	P1mm	P1mm-0138_13-0676	212	129	238	131	272	57	276	109	289	186	355	52	405	27	394	41	440	74	408	94	445	129	452	167	470	194	482	34	513	62	595	102	628	107	643	131	83	66
0677	0138_13	286_12	302_12	P1mm	P1mm-0138_13-0677	206	128	230	129	262	59	271	106	280	184	344	55	393	28	378	46	425	77	396	98	433	131	437	170	455	193	469	35	497	66	579	106	613	110	626	135	82	57
0678	1206_13	unknown	unknown	P1mm	P1mm-1206_13-0678	204	134	226	134	261	57	266	109	278	190	334	53	386	24	375	40	415	71	384	92	426	125	434	165	454	193	465	30	498	58	571	96	610	101	619	130	78	72
0679	1206_13	unknown	unknown	P1mm	P1mm-1206_13-0679	195	131	219	131	255	57	263	104	274	186	330	51	378	24	369	38	407	70	379	88	417	123	420	163	440	190	453	30	486	59	563	98	597	103	604	132	76	68
0680	1206_13	unknown	unknown	P1mm	P1mm-1206_13-0680	206	142	231	140	264	58	270	113	286	196	337	50	388	21	375	37	418	72	391	91	428	124	429	166	454	200	458	28	500	62	573	98	606	102	618	130	80	73
0681	1206_13	unknown	unknown	P1mm	P1mm-1206_13-0681	199	135	223	135	262	59	268	106	275	184	334	54	387	25	375	41	411	73	388	89	427	124	429	165	450	192	465	32	493	61	565	99	601	104	610	132	81	71
0682	1206_13	unknown	unknown	P1mm	P1mm-1206_13-0682	201	128	229	128	268	58	268	107	280	183	349	54	399	25	390	43	424	76	397	94	435	126	439	164	456	189	476	33	507	62	579	100	614	105	622	129	81	59
0683	1206_13	unknown	unknown	P1mm	P1mm-1206_13-0683	199	136	223	135	259	55	260	111	277	191	331	49	379	21	369	36	412	69	377	92	420	122	423	165	448	197	459	28	494	59	568	96	600	100	610	130	76	70
0684	1206_13	unknown	unknown	P1mm	P1mm-1206_13-0684	205	135	231	134	265	60	269	109	282	190	344	55	391	29	383	43	424	74	396	92	432	126	436	168	456	194	464	36	501	63	581	100	609	105	617	130	77	69
0685	1206_13	unknown	unknown	P1mm	P1mm-1206_13-0685	211	139	236	137	267	60	275	111	291	193	340	54	392	25	379	42	418	76	391	95	431	127	437	167	459	200	462	30	500	61	579	101	611	104	619	134	78	70
0686	1206_13	unknown	unknown	P1mm	P1mm-1206_13-0686	201	137	228	136	267	61	270	111	279	190	342	57	388	30	378	46	424	76	391	96	430	130	432	169	452	195	471	37	503	71	573	104	613	107	619	135	80	75
0687	1206_13	unknown	unknown	P1mm	P1mm-1206_13-0687	200	134	223	132	268	55	267	104	280	183	338	49	385	23	376	36	414	68	387	87	422	122	423	162	448	192	464	30	491	57	569	98	605	104	613	133	79	74
0688	1206_13	unknown	unknown	P1mm	P1mm-1206_13-0688	197	130	223	131	258	57	264	106	276	185	333	54	389	25	375	42	409	73	386	90	425	123	425	164	447	193	459	30	495	61	566	98	604	103	611	133	82	64
0689	1206_13	unknown	unknown	P1mm	P1mm-1206_13-0689	202	132	231	131	274	58	278	103	283	188	341	55	393	28	382	43	421	75	400	92	435	126	436	165	458	189	467	34	501	62	583	100	610	103	622	128	76	70
0690	1206_13	unknown	unknown	P1mm	P1mm-1206_13-0690	205	136	233	134	264	59	274	106	284	185	339	53	385	24	381	40	426	71	394	91	434	123	436	164	455	193	465	32	502	60	574	99	612	105	619	133	78	72
0691	1206_13	unknown	unknown	P1mm	P1mm-1206_13-0691	196	135	222	133	260	57	267	104	280	187	331	52	385	23	373	37	412	70	390	87	424	119	427	159	449	188	457	29	490	57	563	94	601	100	612	127	76	68
0692	1206_13	unknown	unknown	P1mm	P1mm-1206_13-0692	197	132	224	131	269	54	270	103	280	187	342	51	393	24	382	39	422	70	391	89	426	123	430	162	451	191	464	30	497	58	574	96	606	101	619	128	80	66
0693	1206_13	unknown	unknown	P1mm	P1mm-1206_13-0693	210	142	236	139	263	58	272	114	291	198	343	51	390	24	381	39	423	74	391	94	430	128	434	167	456	199	464	31	501	64	568	101	604	104	615	132	80	73
0694	1206_13	unknown	unknown	P1mm	P1mm-1206_13-0694	201	138	228	137	261	60	270	109	280	190	336	54	387	25	376	41	414	73	387	92	427	126	427	169	447	197	462	32	491	61	567	100	606	105	615	133	79	71
0695	1206_13	unknown	unknown	P1mm	P1mm-1206_13-0695	203	131	228	130	257	57	271	102	276	183	332	51	383	24	370	39	412	69	382	88	422	119	426	159	446	189	456	30	487	55	563	96	597	101	603	128	79	69
0696	1206_13	unknown	unknown	P1mm	P1mm-1206_13-0696	195	139	217	139	250	63	262	110	268	189	321	56	373	26	361	41	398	72	372	90	411	123	412	164	434	195	443	32	478	61	552	97	589	102	595	131	75	74
0697	1206_13	unknown	unknown	P1mm	P1mm-1206_13-0697	203	135	232	134	267	59	271	110	283	186	343	54	395	25	381	42	419	73	394	92	434	124	440	163	460	192	470	33	498	58	574	97	615	102	622	131	79	71
0698	1206_13	unknown	unknown	P1mm	P1mm-1206_13-0698	196	133	225	133	261	58	268	105	274	185	333	53	384	26	373	40	414	72	385	91	422	126	427	164	447	194	460	32	490	58	570	98	597	103	611	131	77	72
0699	1206_13	unknown	unknown	P1mm	P1mm-1206_13-0699	194	135	220	134	257	59	262	106	268	183	324	54	376	25	365	40	402	71	377	89	413	124	417	164	439	192	451	30	482	58	559	98	596	104	602	133	77	71
0700	1206_13	unknown	unknown	P1mm	P1mm-1206_13-0700	199	133	222	134	263	57	265	108	272	186	338	54	389	26	378	42	417	73	388	92	426	126	431	166	451	193	466	33	499	61	571	99	609	105	616	132	77	69
0701	1206_13	unknown	unknown	P1mm	P1mm-1206_13-0701	208	140	237	141	275	63	277	115	285	197	346	58	399	27	383	47	430	79	401	102	444	135	448	175	463	204	482	34	514	65	595	105	630	107	641	136	83	74
0702	1206_13	unknown	unknown	P1mm	P1mm-1206_13-0702	203	134	226	134	262	60	271	107	279	188	333	57	390	27	376	43	413	75	388	93	429	127	430	167	450	192	469	34	496	63	568	101	608	106	616	133	81	73
0703	1206_13	unknown	unknown	P1mm	P1mm-1206_13-0703	199	132	222	132	253	58	268	104	276	185	334	52	384	25	375	40	415	73	389	91	425	124	430	163	449	188	460	33	491	60	567	99	602	104	610	130	78	73
0704	1206_13	unknown	unknown	P1mm	P1mm-1206_13-0704	200	129	223	130	255	58	269	102	270	180	332	53	385	25	372	40	408	71	383	88	419	120	418	163	439	193	461	32	493	59	566	99	601	107	608	134	78	71
0705	1206_13	unknown	unknown	P1mm	P1mm-1206_13-0705	193	131	219	131	257	56	256	106	268	183	333	51	378	24	370	39	410	70	381	89	417	121	422	162	440	188	458	32	484	56	557	96	592	101	602	128	79	65
0706	1206_13	unknown	unknown	P1mm	P1mm-1206_13-0706	201	136	226	135	261	59	268	108	280	189	331	54	386	25	374	41	407	74	391	88	428	122	428	165	452	196	461	31	491	58	571	99	607	104	614	135	79	69
0707	1206_13	unknown	unknown	P1mm	P1mm-1206_13-0707	200	135	224	133	269	54	271	103	282	186	340	49	387	23	376	37	419	67	392	86	427	120	430	160	451	191	468	32	494	56	570	96	604	103	613	130	79	64
0708	1206_13	unknown	unknown	P1mm	P1mm-1206_13-0708	192	134	215	134	253	57	261	106	269	187	327	51	377	24	365	39	405	69	380	86	416	121	418	162	442	189	454	29	482	55	557	93	596	98	604	125	77	70
0709	1206_13	unknown	unknown	P1mm	P1mm-1206_13-0709	203	131	228	132	273	57	273	107	282	186	345	54	396	26	385	43	424	74	392	94	432	127	438	168	457	194	472	33	504	62	582	101	619	106	627	132	81	66
0710	1206_13	unknown	unknown	P1mm	P1mm-1206_13-0710	189	133	211	133	248	54	257	104	267	185	320	48	369	22	359	35	398	68	366	89	406	122	410	163	434	194	442	28	472	54	549	93	583	98	589	131	71	71
0711	1206_13	unknown	unknown	P1mm	P1mm-1206_13-0711	200	135	227	134	259	58	266	108	280	186	340	53	394	25	385	40	423	71	394	90	429	123	435	162	452	193	477	33	503	58	581	99	618	106	627	130	82	72
0712	1206_13	unknown	unknown	P1mm	P1mm-1206_13-0712	201	136	229	134	262	56	268	107	279	189	338	51	388	24	377	39	416	70	390	89	428	122	431	163	452	192	467	30	497	56	577	95	611	98	619	128	79	71
0713	1206_13	unknown	unknown	P1mm	P1mm-1206_13-0713	203	137	230	135	275	58	274	108	287	190	344	53	395	27	383	42	420	74	398	91	436	125	439	166	460	197	473	33	501	57	584	99	616	103	628	132	74	74
0714	1206_13	unknown	unknown	P1mm	P1mm-1206_13-0714	199	138	225	138	271	55	266	111	278	193	346	51	395	23	385	38	422	71	395	91	432	125	436	169	459	197	474	30	505	58	579	98	620	102	626	133	78	74
0715	1206_13	unknown	unknown	P1mm	P1mm-1206_13-0715	206	136	229	135	267	54	268	110	286	190	340	49	390	22	378	36	419	71	390	91	430	123	435	162	458	196	463	29	498	59	571	97	610	100	618	130	81	65
0716	1206_13	unknown	unknown	P1mm	P1mm-1206_13-0716	201	126	227	125	270	53	274	99	283	180	344	49	396	19	388	36	427	69	398	88	437	121	440	161	459	192	476	31	507	57	585	101	618	107	626	137	81	64
0717	1206_13	unknown	unknown	P1mm	P1mm-1206_13-0717	194	132	219	131	250	60	258	106	268	182	323	55	373	26	362	41	402	72	374	92	411	126	413	166	433	194	449	33	478	60	551	100	588	105	595	134	75	73
0718	1206_13	unknown	unknown	P1mm	P1mm-1206_13-0718	204	138	226	137	263	55	265	110	279	191	333	51	381	25	373	37	415	69	381	92	421	122	425	164	448	195	454	31	489	59	569	99	601	103	610	133	74	76
0719	1206_13	unknown	unknown	P1mm	P1mm-1206_13-0719	196	131	221	130	259	57	268	103	274	183	333	50	382	24	370	39	411	69	388	85	422	121	425	163	444	193	458	31	488	58	564	97	600	102	609	130	75	71
0720	1206_13	unknown	unknown	P1mm	P1mm-1206_13-0720	202	133	229	133	260	58	267	109	280	186	335	54	388	22	378	40	413	72	392	88	433	123	436	166	455	197	466	33	497	57	576	99	614	102	620	135	79	72
0721	1206_13	unknown	unknown	P1mm	P1mm-1206_13-0721	197	131	222	131	268	53	264	104	278	183	335	50	384	23	374	37	413	68	386	87	422	121	424	162	444	191	462	30	494	58	567	95	604	101	613	128	75	66
0722	1206_13	unknown	unknown	P1mm	P1mm-1206_13-0722	199	135	223	130	268	59	266	105	273	186	335	55	385	27	374	43	415	76	387	95	423	128	424	169	443	192	462	35	493	65	577	104	606	107	613	131	76	72
0723	1206_13	unknown	unknown	P1mm	P1mm-1206_13-0723	202	131	228	131	258	58	272	103	278	183	336	52	389	24	381	38	417	69	392	87	430	119	435	161	456	192	465	30	497	56	575	96	611	101	621	130	79	71
0724	1206_13	unknown	unknown	P1mm	P1mm-1206_13-0724	207	137	232	136	264	60	273	110	283	190	342	52	387	25	375	40	418	71	390	91	430	126	433	168	454	197	467	31	499	59	570	98	607	103	615	133	80	75
0725	1206_13	unknown	unknown	P1mm	P1mm-1206_13-0725	197	135	224	135	258	57	262	109	277	186	335	52	385	25	376	39	408	73	390	87	424	122	430	161	451	189	464	31	492	55	565	96	606	102	616	129	76	71
0726	1206_13	unknown	unknown	P1mm	P1mm-1206_13-0726	194	131	219	130	261	54	253	108	270	184	329	50	377	23	365	38	404	67	374	87	414	116	418	157	440	187	455	30	481	54	555	92	592	97	602	124	75	64
0727	1206_13	unknown	unknown	P1mm	P1mm-1206_13-0727	193	135	220	134	259	56	262	106	272	186	330	50	375	23	366	37	407	68	374	90	413	123	419	161	437	192	452	31	481	55	554	96	591	102	599	131	72	78
0728	1206_13	unknown	unknown	P1mm	P1mm-1206_13-0728	197	135	224	134	266	56	266	106	280	189	337	50	391	22	379	36	418	67	390	86	426	119	428	160	450	190	469	30	496	54	574	95	604	101	614	128	74	70
0729	1206_13	unknown	unknown	P1mm	P1mm-1206_13-0729	205	134	227	133	261	54	263	109	279	189	331	50	380	22	371	36	410	70	381	91	420	121	423	162	445	194	456	28	489	58	568	97	599	101	608	130	78	65
0730	1206_13	unknown	unknown	P1mm	P1mm-1206_13-0730	204	139	228	137	258	57	270	109	282	193	335	51	385	22	374	37	416	71	386	93	425	123	429	163	451	195	457	29	493	60	569	98	605	103	613	131	78	70
0731	1206_13	unknown	unknown	P1mm	P1mm-1206_13-0731	209	141	232	141	273	58	275	114	288	196	345	54	397	26	387	40	426	75	397	95	438	128	442	170	464	202	476	33	511	64	586	103	618	108	627	138	83	78
0732	1206_13	unknown	unknown	P1mm	P1mm-1206_13-0732	207	137	230	136	261	58	271	109	285	192	339	52	390	24	378	39	419	73	385	95	429	126	435	165	457	194	464	30	497	61	575	101	609	105	619	134	79	74
0733	1206_13	unknown	unknown	P1mm	P1mm-1206_13-0733	202	138	226	138	264	57	267	111	277	193	341	50	386	24	376	39	419	70	388	92	423	124	427	165	449	195	454	30	490	59	566	98	598	101	610	129	75	73
0734	1206_13	unknown	unknown	P1mm	P1mm-1206_13-0734	205	139	232	138	266	57	271	112	286	193	343	51	389	24	380	38	422	73	390	95	429	129	435	169	458	199	463	31	496	60	573	102	610	106	621	137	78	81
0735	1206_13	unknown	unknown	P1mm	P1mm-1206_13-0735	214	142	236	139	271	59	278	114	296	196	346	51	391	24	382	39	429	73	398	94	437	128	441	169	464	201	466	30	503	63	580	102	615	107	626	136	80	76
0736	0489_12	668_10	322_11	P1mm	P1mm-0489_12-0736	203	134	224	136	259	58	266	111	280	195	337	51	379	25	369	41	421	73	394	94	428	128	430	166	447	195	455	31	489	58	570	97	604	101	616	128	78	73
0737	0116_14	1206_13	488_11	F1mk	F1mk-0116_14-0737	195	130	219	131	247	58	260	107	264	181	319	53	361	25	354	42	397	69	367	89	404	119	411	156	425	187	432	33	462	60	537	97	574	100	574	130	85	58
0738	0116_14	1206_13	488_11	F1mk	F1mk-0116_14-0738	199	133	222	133	261	56	268	105	277	187	332	50	381	21	371	37	418	69	390	87	425	124	429	165	446	195	459	31	491	60	573	100	609	105	616	136	85	69
0739	0116_14	1206_13	488_11	F1mk	F1mk-0116_14-0739	202	138	226	138	268	61	269	112	280	191	338	55	387	23	377	41	424	72	395	94	432	130	439	168	454	194	464	31	499	61	582	100	618	105	622	138	88	69
0740	0116_14	1206_13	488_11	F1mk	F1mk-0116_14-0740	208	139	235	138	264	64	276	111	288	190	339	56	387	25	377	42	424	73	395	92	433	125	434	164	453	196	470	37	498	61	577	100	618	103	625	134	85	73
0741	0116_14	1206_13	488_11	F1mk	F1mk-0116_14-0741	200	142	226	143	258	65	269	117	274	189	334	58	385	32	376	45	417	76	385	96	423	132	425	169	444	201	462	40	494	68	565	107	600	115	603	146	92	76
0742	0116_14	1206_13	488_11	F1mk	F1mk-0116_14-0742	217	140	237	140	282	66	288	114	282	196	360	59	402	34	393	52	426	84	404	103	443	134	449	177	461	205	479	42	508	73	588	110	632	114	638	142	92	71
0743	0116_14	1206_13	488_11	F1mk	F1mk-0116_14-0743	214	139	235	139	274	61	275	112	282	190	339	55	391	29	382	43	421	74	398	90	429	124	434	164	453	198	467	32	501	62	579	103	611	108	614	136	85	75
0744	0116_14	1206_13	488_11	F1mk	F1mk-0116_14-0744	200	132	225	132	256	56	266	107	277	182	334	47	384	23	373	36	416	68	390	86	423	115	426	156	442	188	464	32	490	59	573	100	611	103	613	133	89	64
0745	0116_14	1206_13	488_11	F1mk	F1mk-0116_14-0745	192	146	217	147	260	76	265	122	264	202	333	75	385	51	375	66	413	99	385	116	422	152	422	191	435	223	461	66	488	95	568	143	602	150	605	180	89	72
0746	0116_14	1206_13	488_11	F1mk	F1mk-0116_14-0746	201	131	224	132	268	58	268	103	274	184	335	53	390	28	380	42	419	73	392	91	427	126	430	165	446	195	460	36	496	63	580	107	614	111	624	137	84	70
0747	0116_14	1206_13	488_11	F1mk	F1mk-0116_14-0747	209	149	234	151	272	72	277	121	287	203	347	62	393	33	383	50	430	80	398	102	438	136	446	177	463	207	473	40	508	69	591	110	625	114	633	147	87	88
0748	0116_14	1206_13	488_11	F1mk	F1mk-0116_14-0748	207	140	232	139	272	60	274	111	291	194	341	53	394	24	382	39	422	71	396	89	435	125	440	163	460	198	472	30	503	58	586	100	621	106	631	136	83	75
0749	0116_14	1206_13	488_11	F1mk	F1mk-0116_14-0749	203	141	228	143	273	65	274	113	284	195	345	56	391	29	383	45	421	77	396	96	433	131	435	172	453	195	467	38	496	67	576	107	613	110	622	139	84	80
0750	0116_14	1206_13	488_11	F1mk	F1mk-0116_14-0750	207	137	230	140	274	64	279	114	282	197	342	59	389	26	381	47	425	77	396	97	434	132	438	170	459	197	468	39	499	67	584	107	621	108	629	132	88	75
0751	0116_14	1206_13	488_11	F1mk	F1mk-0116_14-0751	201	156	227	157	268	73	266	132	283	209	344	69	393	42	381	58	424	88	394	108	433	141	436	182	457	214	466	47	498	76	577	116	618	120	624	154	85	87
0752	0116_14	1206_13	488_11	F1mk	F1mk-0116_14-0752	204	136	229	138	268	62	274	111	277	189	346	53	387	25	378	42	422	74	393	95	433	127	436	163	452	197	464	32	496	64	576	105	611	109	617	137	90	71
0753	0116_14	1206_13	488_11	F1mk	F1mk-0116_14-0753	189	135	217	136	254	60	261	110	264	184	323	55	367	26	360	44	402	71	372	91	412	125	417	165	436	188	441	36	472	63	554	100	590	102	597	129	75	75
0754	0116_14	1206_13	488_11	F1mk	F1mk-0116_14-0754	196	145	218	148	269	81	264	130	259	206	344	90	394	67	383	85	417	121	387	136	418	175	415	213	424	243	465	90	490	125	562	178	597	190	597	222	94	62
0755	0116_14	1206_13	488_11	F1mk	F1mk-0116_14-0755	198	137	226	137	255	61	269	108	280	191	332	52	379	23	371	39	414	70	387	89	427	121	432	160	448	192	462	31	491	57	568	96	607	102	613	132	87	76
0756	0116_14	1206_13	488_11	F1mk	F1mk-0116_14-0756	201	144	221	149	276	84	269	136	268	212	353	93	409	79	392	93	426	133	390	146	416	183	413	220	422	257	475	104	496	139	565	199	597	212	592	241	100	58
0757	0116_14	1206_13	488_11	F1mk	F1mk-0116_14-0757	210	151	233	152	274	70	277	127	296	205	356	62	409	37	394	53	433	85	407	105	442	140	447	178	465	211	481	47	509	74	589	113	627	119	635	151	89	84
0758	0116_14	1206_13	488_11	F1mk	F1mk-0116_14-0758	199	131	225	133	264	59	273	104	272	185	340	51	389	26	380	39	420	70	394	86	428	123	433	162	449	195	468	34	499	62	578	101	613	105	622	134	82	67
0759	0116_14	1206_13	488_11	F1mk	F1mk-0116_14-0759	203	130	229	129	266	52	273	103	280	181	347	50	386	24	381	40	421	73	387	96	425	124	432	167	448	193	461	32	493	63	575	107	604	112	608	141	83	65
0760	0116_14	1206_13	488_11	F1mk	F1mk-0116_14-0760	194	151	217	152	255	67	260	123	273	205	330	60	377	33	368	49	409	78	381	101	418	133	426	170	442	203	446	37	485	68	560	108	595	111	607	134	78	90
0761	0116_14	1206_13	488_11	F1mk	F1mk-0116_14-0761	193	138	221	139	257	62	266	112	277	189	334	52	382	23	373	40	418	70	391	92	428	126	429	165	450	198	462	32	494	60	573	100	611	104	617	137	85	71
0762	0116_14	1206_13	488_11	F1mk	F1mk-0116_14-0762	206	145	229	145	267	66	272	120	290	198	344	59	399	32	387	48	426	79	396	99	432	132	438	170	455	203	467	38	499	67	577	106	614	110	620	140	88	77
0763	0116_14	1206_13	488_11	F1mk	F1mk-0116_14-0763	208	151	234	153	264	72	274	125	294	200	344	61	395	35	384	50	427	80	394	102	432	137	439	173	457	199	465	39	497	70	578	106	615	112	624	136	90	88
0764	0116_14	1206_13	488_11	F1mk	F1mk-0116_14-0764	210	139	231	139	266	61	269	114	291	192	347	52	395	27	381	40	426	72	396	93	429	128	434	163	453	194	466	31	497	60	572	103	608	107	620	136	88	78
0765	0116_14	1206_13	488_11	F1mk	F1mk-0116_14-0765	206	140	229	144	281	68	270	122	284	199	350	69	399	46	389	62	426	97	397	117	431	153	434	191	446	221	477	62	500	93	580	141	616	149	618	179	94	65
0766	0116_14	1206_13	488_11	F1mk	F1mk-0116_14-0766	204	144	227	144	260	63	267	119	283	193	339	57	392	31	380	45	420	77	390	98	427	132	435	167	451	198	466	35	495	64	579	106	612	110	620	141	82	78
0767	0116_14	1206_13	488_11	F1mk	F1mk-0116_14-0767	201	137	226	137	276	59	268	112	283	194	348	55	394	27	382	45	422	78	400	95	430	132	438	171	455	201	478	37	507	68	581	111	614	116	622	146	86	72
0768	0116_14	1206_13	488_11	F1mk	F1mk-0116_14-0768	201	135	226	137	267	54	268	110	282	186	343	46	388	21	381	37	426	69	391	92	426	124	434	163	448	194	467	30	499	58	575	102	610	105	614	139	85	75
0769	0116_14	1206_13	488_11	F1mk	F1mk-0116_14-0769	212	142	234	144	279	62	275	119	289	198	356	55	402	27	389	44	432	76	400	97	436	132	444	170	460	203	477	36	505	65	585	107	621	111	628	140	88	76
0770	0116_14	1206_13	488_11	F1mk	F1mk-0116_14-0770	199	143	225	143	256	66	269	115	280	193	332	55	383	27	371	41	416	71	383	95	427	127	431	165	450	197	462	34	488	60	571	100	607	105	615	137	82	78
0771	0116_14	1206_13	488_11	F1mk	F1mk-0116_14-0771	208	129	231	131	278	54	276	103	288	180	353	49	402	27	392	39	431	70	401	90	436	124	439	159	451	194	479	31	506	60	586	104	623	110	625	140	88	67
0772	0116_14	1206_13	488_11	F1mk	F1mk-0116_14-0772	205	141	228	143	260	66	275	116	285	191	340	60	392	33	379	49	418	79	389	100	427	132	430	168	447	201	466	41	493	66	575	108	607	114	614	142	85	80
0773	0116_14	1206_13	488_11	F1mk	F1mk-0116_14-0773	210	136	232	138	269	61	277	108	286	187	347	51	394	22	385	38	425	69	399	90	438	119	441	160	456	196	471	30	503	56	584	97	620	103	621	136	97	72
0774	0116_14	1206_13	488_11	F1mk	F1mk-0116_14-0774	204	135	231	135	265	58	268	111	279	186	336	53	389	25	381	41	425	73	394	93	431	128	434	166	451	190	464	33	496	63	576	105	610	110	617	141	89	67
0775	0116_14	1206_13	488_11	F1mk	F1mk-0116_14-0775	199	140	227	141	263	59	273	111	279	191	335	51	383	24	373	40	419	69	387	88	424	121	428	160	449	194	467	34	492	57	575	98	610	101	618	131	78	72
0776	0116_14	1206_13	488_11	F1mk	F1mk-0116_14-0776	192	132	216	137	259	66	259	118	260	194	338	69	389	48	380	62	415	97	380	115	416	153	414	190	425	228	464	63	494	101	563	147	600	156	604	189	86	55
0777	0116_14	1206_13	488_11	F1mk	F1mk-0116_14-0777	206	153	230	154	262	75	267	126	286	202	336	64	382	33	376	48	422	80	394	101	431	135	437	174	455	201	462	36	494	64	577	101	616	102	620	135	88	89
0778	0116_14	1206_13	488_11	F1mk	F1mk-0116_14-0778	199	136	225	136	265	59	264	111	279	187	336	51	384	24	372	40	421	70	392	90	426	126	430	165	448	195	461	31	496	59	572	98	608	102	614	136	88	68
0779	0116_14	1206_13	488_11	F1mk	F1mk-0116_14-0779	200	129	223	131	263	61	268	105	274	184	338	57	383	27	374	45	420	75	391	93	426	125	431	161	447	187	461	35	493	64	572	100	611	101	620	122	84	62
0780	0116_14	1206_13	488_11	F1mk	F1mk-0116_14-0780	206	127	230	129	267	56	275	102	281	184	344	50	390	21	381	38	425	71	392	90	434	128	438	166	453	191	468	31	502	62	582	103	617	109	627	137	90	64
0781	0116_14	1206_13	488_11	F1mk	F1mk-0116_14-0781	198	147	224	148	261	69	272	115	279	201	334	61	384	34	371	50	419	78	389	98	425	128	429	169	446	201	458	40	490	67	569	107	606	109	617	140	81	83
0782	0116_14	1206_13	488_11	F1mk	F1mk-0116_14-0782	198	144	221	145	254	70	265	117	285	195	329	61	382	34	371	48	414	78	385	97	422	132	425	170	444	200	459	41	486	65	567	106	604	111	614	140	79	87
0783	0116_14	1206_13	488_11	F1mk	F1mk-0116_14-0783	207	134	230	136	270	61	274	110	284	186	338	54	389	24	378	41	428	72	395	95	434	129	436	167	453	192	469	34	495	62	576	103	615	108	617	141	90	71
0784	0116_14	1206_13	488_11	F1mk	F1mk-0116_14-0784	200	143	224	146	270	77	268	126	268	203	344	80	396	56	385	74	427	110	391	126	425	166	423	205	435	235	472	75	499	111	570	160	605	170	607	205	100	63
0785	0116_14	1206_13	488_11	F1mk	F1mk-0116_14-0785	193	124	217	127	260	55	264	101	269	178	330	51	380	23	372	39	415	71	384	91	424	126	427	164	447	193	462	33	492	61	570	104	607	111	609	143	83	61
0786	0116_14	1206_13	488_11	F1mk	F1mk-0116_14-0786	204	148	227	150	267	70	275	119	280	202	340	62	389	33	378	49	424	80	391	101	433	136	437	177	457	205	465	39	496	69	584	109	618	112	628	143	82	85
0787	0116_14	1206_13	488_11	F1mk	F1mk-0116_14-0787	205	135	232	137	266	64	278	108	284	192	341	58	394	26	380	45	425	75	398	93	434	126	442	168	461	198	469	33	504	65	584	102	619	102	632	132	85	63
0788	0116_14	1206_13	488_11	F1mk	F1mk-0116_14-0788	201	137	224	138	263	57	270	112	278	188	336	53	386	22	377	41	418	72	389	91	426	127	432	165	444	196	460	31	492	61	569	101	607	105	609	137	85	69
0789	0116_14	1206_13	488_11	F1mk	F1mk-0116_14-0789	198	137	223	139	261	63	266	114	273	191	336	57	382	32	372	46	414	77	383	97	421	132	424	170	441	200	456	40	487	69	565	108	597	113	608	142	81	70
0790	0116_14	1206_13	488_11	F1mk	F1mk-0116_14-0790	199	144	227	146	268	64	277	114	278	200	342	58	396	29	384	46	429	75	399	96	437	132	444	171	462	200	470	36	504	63	586	106	622	109	630	139	85	78
0791	0116_14	1206_13	488_11	F1mk	F1mk-0116_14-0791	196	123	222	126	261	48	261	102	272	178	335	46	384	21	372	35	416	65	383	87	426	121	431	159	447	190	462	28	491	55	569	98	608	103	612	138	83	58
0792	0116_14	1206_13	488_11	F1mk	F1mk-0116_14-0792	197	130	223	131	264	53	269	101	277	187	335	50	383	21	374	37	418	67	387	86	426	121	432	160	448	190	465	31	496	56	580	99	615	103	621	133	78	67
0793	0NN3_14	1206_13	488_11	F1mk	F1mk-0NN3_14-0793	221	132	244	132	278	63	284	110	288	191	357	56	398	30	386	48	433	81	402	100	444	133	446	174	458	202	476	37	514	74	586	108	624	110	636	136	88	63
0794	0NN3_14	1206_13	488_11	F1mk	F1mk-0NN3_14-0794	203	144	231	143	266	59	272	116	285	190	342	50	387	21	376	39	425	71	397	93	433	131	438	169	455	194	469	29	499	61	576	101	612	106	617	136	80	79
0795	0NN3_14	1206_13	488_11	F1mk	F1mk-0NN3_14-0795	208	136	236	137	276	61	279	109	285	191	346	56	395	23	381	44	427	75	404	93	443	126	444	170	460	200	481	36	507	65	581	105	623	107	630	134	83	71
0796	0NN3_14	1206_13	488_11	F1mk	F1mk-0NN3_14-0796	214	132	237	133	275	62	275	109	284	189	349	56	389	29	383	45	421	79	395	97	431	129	436	168	453	196	467	37	503	68	570	103	614	106	619	130	83	65
0797	0NN3_14	1206_13	488_11	F1mk	F1mk-0NN3_14-0797	206	138	231	140	279	60	279	112	283	199	353	54	397	24	390	44	432	77	403	97	438	135	444	177	462	205	482	36	513	69	592	107	628	112	634	144	86	67
0798	0NN3_14	1206_13	488_11	F1mk	F1mk-0NN3_14-0798	219	136	239	137	278	64	279	113	283	190	354	56	395	29	386	48	417	82	395	98	433	134	439	172	453	202	470	40	502	72	571	114	616	120	623	146	89	73
0799	0NN3_14	1206_13	488_11	F1mk	F1mk-0NN3_14-0799	210	137	233	141	279	64	276	115	284	198	348	58	394	31	388	45	432	77	400	98	443	128	447	171	468	199	481	36	510	68	589	103	629	107	638	132	85	74
0800	0NN3_14	1206_13	488_11	F1mk	F1mk-0NN3_14-0800	211	142	231	141	269	69	268	117	280	194	340	59	378	32	372	51	410	77	385	95	423	124	431	164	451	188	450	35	486	64	555	94	599	92	609	118	80	91
0801	0NN3_14	1206_13	488_11	F1mk	F1mk-0NN3_14-0801	215	139	238	139	276	62	281	114	286	194	349	55	392	28	381	44	426	78	400	98	436	127	439	173	455	204	472	35	505	64	579	103	616	105	626	131	84	75
0802	0NN3_14	1206_13	488_11	F1mk	F1mk-0NN3_14-0802	206	144	231	144	274	62	279	113	289	195	346	54	397	22	386	39	428	69	399	91	433	121	438	160	455	194	472	29	502	57	578	97	615	102	621	130	83	80
0803	0NN3_14	1206_13	488_11	F1mk	F1mk-0NN3_14-0803	208	136	233	139	274	63	278	112	283	195	336	60	385	29	374	49	418	80	391	98	428	128	437	168	457	195	465	40	499	70	567	99	611	101	614	124	87	77
0804	0NN3_14	1206_13	488_11	F1mk	F1mk-0NN3_14-0804	199	141	224	138	269	60	270	110	280	192	343	53	390	26	383	43	424	77	394	94	431	126	437	171	451	198	467	31	502	67	579	107	617	109	623	138	79	77
0805	0NN3_14	1206_13	488_11	F1mk	F1mk-0NN3_14-0805	197	144	221	144	269	60	269	111	281	193	338	53	392	25	381	39	419	73	390	93	429	125	432	164	449	200	470	31	504	61	577	101	612	106	621	134	79	89
0806	0NN3_14	1206_13	488_11	F1mk	F1mk-0NN3_14-0806	201	150	227	152	267	75	273	127	276	206	340	69	393	42	383	57	421	94	405	108	436	147	439	188	449	213	472	51	505	82	583	127	617	127	626	152	83	85
0807	0NN3_14	1206_13	488_11	F1mk	F1mk-0NN3_14-0807	214	131	237	132	272	59	274	109	291	185	353	53	392	26	383	45	424	74	401	94	438	128	441	167	459	195	465	32	507	66	581	104	622	104	631	125	81	65
0808	0NN3_14	1206_13	488_11	F1mk	F1mk-0NN3_14-0808	209	133	228	133	270	61	266	111	273	187	345	57	389	29	379	46	415	79	390	96	427	125	434	165	445	192	459	36	494	68	566	102	610	107	617	128	78	68
0809	0NN3_14	1206_13	488_11	F1mk	F1mk-0NN3_14-0809	210	150	236	152	282	70	283	123	289	207	355	64	405	39	391	52	437	88	408	106	448	142	454	186	470	211	475	43	516	77	596	118	634	121	645	147	89	79
0810	0NN3_14	1206_13	488_11	F1mk	F1mk-0NN3_14-0810	199	136	226	138	271	62	274	111	278	185	349	55	398	27	387	44	429	75	401	96	437	130	441	168	459	195	477	35	504	62	581	104	616	110	626	137	81	71
0811	0NN3_14	1206_13	488_11	F1mk	F1mk-0NN3_14-0811	210	141	237	141	271	61	278	115	282	196	345	56	394	26	381	48	425	80	402	97	437	128	442	168	459	198	468	36	506	69	575	106	617	107	624	134	81	79
0812	0NN3_14	1206_13	488_11	F1mk	F1mk-0NN3_14-0812	206	137	228	137	270	61	270	108	277	187	330	55	385	26	375	42	407	73	378	96	422	127	425	166	441	192	452	32	483	61	559	102	596	108	605	131	76	79
0813	0NN3_14	1206_13	488_11	F1mk	F1mk-0NN3_14-0813	209	142	228	144	268	63	275	112	280	196	342	51	383	25	376	43	416	75	391	94	431	127	435	171	451	201	465	32	496	64	572	102	616	106	625	131	82	76
0814	0NN3_14	1206_13	488_11	F1mk	F1mk-0NN3_14-0814	205	137	224	138	267	59	262	111	273	192	325	53	381	23	365	41	408	73	382	92	418	123	422	164	443	190	459	30	487	60	554	93	596	99	602	126	77	77
0815	0NN3_14	1206_13	488_11	F1mk	F1mk-0NN3_14-0815	219	136	244	135	281	58	284	108	289	189	362	48	404	23	392	41	432	74	404	94	441	126	444	167	459	199	480	29	519	63	591	100	630	106	635	130	87	67
0816	0NN3_14	1206_13	488_11	F1mk	F1mk-0NN3_14-0816	206	145	230	145	267	63	273	117	276	198	334	56	383	22	370	43	417	77	396	93	435	129	438	166	456	201	462	29	498	63	567	99	610	104	618	134	80	79
0817	0NN3_14	1206_13	488_11	F1mk	F1mk-0NN3_14-0817	215	149	239	148	283	75	285	120	293	204	351	70	398	38	388	57	429	89	403	109	442	143	448	183	466	214	474	43	507	77	586	118	619	122	630	151	90	87
0818	0NN3_14	1206_13	488_11	F1mk	F1mk-0NN3_14-0818	195	150	222	149	264	70	266	122	278	199	341	61	384	29	374	48	424	78	395	99	431	136	437	174	450	201	462	34	496	67	572	106	606	109	615	136	75	89
0819	0NN3_14	1206_13	488_11	F1mk	F1mk-0NN3_14-0819	215	148	240	149	288	70	278	124	283	201	345	66	389	35	379	54	428	84	397	105	436	138	438	178	454	206	467	48	502	76	572	113	613	119	626	144	87	78
0820	0NN3_14	1206_13	488_11	F1mk	F1mk-0NN3_14-0820	195	134	223	139	279	69	271	119	262	203	349	76	401	52	387	70	424	107	396	123	428	159	423	203	438	234	474	74	502	111	576	160	610	166	618	195	91	46
0821	0NN3_14	1206_13	488_11	F1mk	F1mk-0NN3_14-0821	205	176	230	177	276	98	280	150	288	234	352	92	403	63	389	79	433	111	405	132	440	167	445	204	461	233	479	71	511	101	588	139	625	142	633	170	82	110
0822	0NN3_14	1206_13	488_11	F1mk	F1mk-0NN3_14-0822	208	138	229	143	279	67	284	119	282	201	359	68	410	44	400	61	443	94	404	114	442	149	444	188	459	216	485	58	514	89	589	135	625	142	631	169	92	63
0823	0NN3_14	1206_13	488_11	F1mk	F1mk-0NN3_14-0823	217	134	239	135	275	60	279	111	287	191	356	56	397	27	387	47	432	80	407	97	442	131	448	173	457	199	476	39	514	71	589	108	627	111	635	133	83	73
0824	0NN3_14	1206_13	488_11	F1mk	F1mk-0NN3_14-0824	213	140	235	142	278	62	277	114	286	198	349	57	398	30	389	47	423	82	394	100	438	135	442	176	458	205	474	40	502	67	582	113	619	119	627	147	79	76
0825	0NN3_14	1206_13	488_11	F1mk	F1mk-0NN3_14-0825	185	135	210	137	255	63	257	111	262	190	330	55	380	28	371	44	414	76	386	95	423	129	426	171	438	199	456	35	490	67	570	106	604	112	615	139	68	82
0826	0NN3_14	1206_13	488_11	F1mk	F1mk-0NN3_14-0826	213	140	234	141	282	63	277	112	289	197	347	57	397	28	384	45	418	79	393	98	438	131	441	170	461	201	466	35	502	68	578	107	613	109	626	138	84	75
0827	0NN3_14	1206_13	488_11	F1mk	F1mk-0NN3_14-0827	204	142	228	142	265	59	271	114	285	196	343	50	391	21	384	38	426	70	396	91	436	122	440	165	459	197	476	31	508	60	589	100	624	103	630	133	78	76
0828	0NN3_14	1206_13	488_11	F1mk	F1mk-0NN3_14-0828	205	134	230	136	273	59	280	107	285	188	350	52	400	24	385	40	433	73	402	94	441	130	444	168	460	200	481	34	511	64	586	108	617	113	625	139	86	67
0829	0NN3_14	1206_13	488_11	F1mk	F1mk-0NN3_14-0829	200	144	221	144	255	66	263	115	272	196	330	56	375	30	365	43	406	74	380	95	417	125	424	167	439	197	455	35	486	65	559	105	594	109	603	135	77	78
0830	0NN3_14	1206_13	488_11	F1mk	F1mk-0NN3_14-0830	219	138	240	138	285	57	282	112	289	193	349	53	395	24	387	40	434	75	402	95	442	127	446	167	459	200	475	32	512	65	582	104	617	107	624	134	89	74
0831	0NN3_14	1206_13	488_11	F1mk	F1mk-0NN3_14-0831	219	142	241	143	283	63	284	117	289	197	359	55	400	26	393	44	437	80	407	100	443	134	446	175	466	205	480	35	515	70	580	106	620	109	628	138	90	75
0832	0NN3_14	1206_13	488_11	F1mk	F1mk-0NN3_14-0832	207	144	232	146	268	67	276	119	281	202	341	63	387	32	376	51	420	84	398	101	434	143	440	183	456	212	472	40	503	73	583	114	620	117	627	144	85	77
0833	0NN3_14	1206_13	488_11	F1mk	F1mk-0NN3_14-0833	206	143	233	144	278	64	280	114	286	196	354	57	401	31	391	46	436	79	405	99	440	133	447	172	464	204	482	38	513	67	587	111	619	114	624	140	87	77
0834	0NN3_14	1206_13	488_11	F1mk	F1mk-0NN3_14-0834	213	147	238	149	274	69	276	125	283	206	340	62	394	37	385	52	431	87	399	108	441	143	445	184	467	210	468	41	507	76	578	114	623	119	631	144	81	84
0835	0NN3_14	1206_13	488_11	F1mk	F1mk-0NN3_14-0835	214	130	237	130	282	58	275	107	284	185	348	55	394	31	383	47	426	76	401	92	434	125	438	163	452	189	466	36	506	68	578	102	618	101	621	128	87	62
0836	0NN3_14	1206_13	488_11	F1mk	F1mk-0NN3_14-0836	208	139	230	139	270	61	270	111	281	190	333	54	384	25	372	41	417	72	388	93	427	123	429	163	446	194	462	30	496	60	573	99	606	104	614	133	77	82
0837	0NN3_14	1206_13	488_11	F1mk	F1mk-0NN3_14-0837	216	138	239	139	279	65	280	113	288	195	348	55	388	29	380	46	423	80	396	101	440	134	443	171	463	201	467	36	501	66	578	104	615	108	627	132	86	77
0838	0NN3_14	1206_13	488_11	F1mk	F1mk-0NN3_14-0838	200	139	224	141	272	62	272	111	279	197	342	57	394	22	384	43	426	76	398	95	439	128	441	171	460	200	474	34	505	65	581	101	618	103	629	129	80	72
0839	0NN3_14	1206_13	488_11	F1mk	F1mk-0NN3_14-0839	216	133	236	134	272	58	276	109	282	187	347	52	391	25	379	42	421	74	389	96	429	125	430	166	448	197	469	31	500	62	570	100	610	104	620	131	79	74
0840	0NN3_14	1206_13	488_11	F1mk	F1mk-0NN3_14-0840	201	139	222	142	265	60	261	118	265	195	325	55	372	25	362	44	403	78	380	96	416	129	420	166	438	195	453	34	483	65	546	98	590	103	596	130	77	73
0841	0NN3_14	1206_13	488_11	F1mk	F1mk-0NN3_14-0841	201	143	229	141	259	60	264	115	286	195	339	53	384	24	373	45	423	75	388	96	430	128	435	170	451	202	458	33	497	68	571	108	607	111	618	138	74	79
0842	0NN3_14	1206_13	488_11	F1mk	F1mk-0NN3_14-0842	211	135	233	135	272	60	275	108	281	189	348	55	394	28	382	44	420	79	398	97	430	126	431	168	449	199	463	33	504	69	577	105	613	110	625	133	81	73
0843	0NN3_14	1206_13	488_11	F1mk	F1mk-0NN3_14-0843	210	133	235	135	273	60	269	114	281	191	348	56	392	31	378	51	417	85	395	102	428	130	430	171	443	207	473	42	503	75	566	116	607	117	616	147	84	66
0844	0NN3_14	1206_13	488_11	F1mk	F1mk-0NN3_14-0844	206	136	230	138	275	57	278	109	284	185	351	53	399	23	391	41	438	72	407	93	439	129	443	169	457	199	479	32	515	63	588	105	623	109	625	139	85	75
0845	0NN2_14	1206_13	488_11	F1mk	F1mk-0NN2_14-0845	201	143	224	145	267	61	269	119	284	197	345	54	395	25	381	40	428	76	389	100	432	133	438	172	459	204	470	34	503	65	578	105	615	111	626	140	84	76
0846	0NN2_14	1206_13	488_11	F1mk	F1mk-0NN2_14-0846	212	139	233	140	278	55	281	112	291	197	355	50	404	22	393	38	440	71	401	97	445	130	450	170	470	201	482	30	514	60	593	101	631	106	642	133	81	70
0847	0NN2_14	1206_13	488_11	F1mk	F1mk-0NN2_14-0847	206	134	231	134	265	59	277	108	282	187	346	54	398	27	385	41	429	75	395	97	435	129	439	168	458	195	474	34	506	61	583	104	614	110	619	135	83	62
0848	0NN2_14	1206_13	488_11	F1mk	F1mk-0NN2_14-0848	207	142	226	143	275	63	278	113	287	195	351	56	405	26	392	44	439	76	402	98	440	132	442	171	461	201	480	32	514	66	592	104	624	107	636	136	85	75
0849	0NN2_14	1206_13	488_11	F1mk	F1mk-0NN2_14-0849	208	140	232	140	272	60	274	115	289	194	346	54	398	25	386	41	426	73	399	93	437	128	442	165	463	199	471	32	504	61	586	102	620	107	627	137	85	75
0850	0NN2_14	1206_13	488_11	F1mk	F1mk-0NN2_14-0850	203	144	228	143	264	64	274	113	290	196	343	55	397	23	383	41	425	74	396	95	438	129	444	167	463	199	471	30	506	62	589	103	622	107	629	136	81	82
0851	0NN2_14	1206_13	488_11	F1mk	F1mk-0NN2_14-0851	205	136	227	138	272	60	275	111	286	192	346	55	401	24	386	42	427	76	400	95	437	130	439	169	458	199	472	32	508	65	589	104	621	107	631	135	86	67
0852	0NN2_14	1206_13	488_11	F1mk	F1mk-0NN2_14-0852	211	143	237	143	273	62	282	114	298	199	354	53	407	23	394	41	436	75	412	94	449	129	452	168	473	202	480	30	518	62	600	105	637	109	645	136	84	79
0853	0NN2_14	1206_13	488_11	F1mk	F1mk-0NN2_14-0853	205	143	227	145	270	62	277	115	286	201	349	55	400	25	387	43	428	75	397	97	437	130	439	171	460	204	477	32	505	61	587	101	624	104	636	135	87	74
0854	0NN2_14	1206_13	488_11	F1mk	F1mk-0NN2_14-0854	206	139	228	140	272	60	270	114	284	197	340	55	394	25	381	41	420	75	387	101	430	130	433	169	451	199	467	33	496	63	576	102	610	103	623	131	79	67
0855	0NN2_14	1206_13	488_11	F1mk	F1mk-0NN2_14-0855	201	145	221	145	275	60	271	117	282	200	343	54	395	23	383	40	426	73	394	96	435	131	436	172	456	201	468	30	504	63	580	100	618	105	629	134	80	77
0856	0NN2_14	1206_13	488_11	F1mk	F1mk-0NN2_14-0856	202	137	228	137	261	61	272	111	289	190	343	54	395	25	383	41	426	75	401	93	439	128	442	165	460	193	470	33	502	62	584	102	619	106	626	132	78	73
0857	0NN2_14	1206_13	488_11	F1mk	F1mk-0NN2_14-0857	204	142	227	143	264	63	274	114	292	197	344	56	403	26	388	45	431	77	399	100	442	133	447	170	468	200	477	35	509	66	594	106	631	110	639	136	82	76
0858	0NN2_14	1206_13	488_11	F1mk	F1mk-0NN2_14-0858	200	144	224	143	266	58	273	112	281	198	345	50	396	21	383	39	425	70	390	95	431	127	436	167	455	202	472	29	505	61	579	100	616	106	626	135	79	78
0859	0NN2_14	1206_13	488_11	F1mk	F1mk-0NN2_14-0859	208	141	233	141	276	62	278	114	294	195	348	57	397	27	388	45	432	77	404	97	444	130	446	169	468	198	473	37	510	66	591	106	627	109	635	135	86	76
0860	0NN2_14	1206_13	488_11	F1mk	F1mk-0NN2_14-0860	205	144	231	143	270	62	277	116	294	196	350	56	403	27	389	45	434	76	403	97	445	131	450	168	472	201	480	36	514	68	593	106	628	112	636	135	85	75
0861	0NN2_14	1206_13	488_11	F1mk	F1mk-0NN2_14-0861	203	134	227	133	274	51	272	106	285	187	350	45	399	17	391	33	431	63	401	87	438	120	437	159	458	197	482	28	509	52	584	94	624	102	633	131	83	57
0862	0NN2_14	1206_13	488_11	F1mk	F1mk-0NN2_14-0862	202	135	228	134	274	51	274	106	286	186	347	46	394	19	383	34	427	66	398	87	437	123	439	159	460	195	473	28	508	56	587	99	624	107	630	139	79	71
0863	0NN2_14	1206_13	488_11	F1mk	F1mk-0NN2_14-0863	211	141	236	142	282	62	280	115	292	199	353	57	407	25	394	44	434	77	402	99	441	134	441	175	462	206	479	33	511	65	591	105	627	107	637	137	89	73
0864	0NN2_14	1206_13	488_11	F1mk	F1mk-0NN2_14-0864	204	139	226	139	272	59	277	109	282	196	350	51	404	23	391	39	436	71	397	96	438	127	441	167	462	199	479	31	509	60	588	105	625	109	636	136	77	78
0865	0NN2_14	1206_13	488_11	F1mk	F1mk-0NN2_14-0865	199	130	220	130	261	57	270	101	275	182	334	51	386	24	376	38	416	72	385	91	425	127	428	162	446	195	459	31	493	63	571	108	611	113	614	140	79	71
0866	0NN2_14	1206_13	488_11	F1mk	F1mk-0NN2_14-0866	196	133	221	133	268	53	264	105	277	183	340	47	390	21	380	34	422	67	389	88	428	122	430	160	449	193	465	27	498	57	578	99	615	107	623	133	80	68
0867	0NN2_14	1206_13	488_11	F1mk	F1mk-0NN2_14-0867	201	140	227	139	266	60	271	111	284	189	339	54	390	24	377	41	417	72	391	93	431	125	431	164	454	199	464	31	497	60	578	100	613	105	623	133	80	78
0868	0NN2_14	1206_13	488_11	F1mk	F1mk-0NN2_14-0868	206	136	228	138	275	59	275	112	284	194	346	54	393	26	384	42	424	75	392	98	433	130	437	168	455	195	471	33	503	65	576	103	611	106	621	133	83	70
0869	0NN2_14	1206_13	488_11	F1mk	F1mk-0NN2_14-0869	212	139	234	139	280	59	279	114	293	198	357	54	407	26	394	44	437	75	404	99	446	130	448	170	467	199	484	34	514	64	595	103	629	106	639	133	82	63
0870	0NN2_14	1206_13	488_11	F1mk	F1mk-0NN2_14-0870	199	133	224	135	269	54	270	105	280	187	346	49	397	23	383	38	426	70	398	91	433	128	434	164	456	197	470	31	505	63	584	106	623	111	627	138	83	66
0871	0NN2_14	1206_13	488_11	F1mk	F1mk-0NN2_14-0871	211	138	237	139	279	61	287	109	299	193	360	56	413	28	397	45	440	78	409	99	453	134	458	170	475	198	486	36	519	67	599	107	638	112	642	140	86	71
0872	0NN2_14	1206_13	488_11	F1mk	F1mk-0NN2_14-0872	205	133	233	133	268	61	276	107	288	186	341	57	397	27	385	45	427	75	400	94	439	126	444	163	461	191	472	36	505	65	591	101	625	102	631	125	84	69
0873	0NN2_14	1206_13	488_11	F1mk	F1mk-0NN2_14-0873	204	144	230	143	272	61	274	115	282	197	343	54	394	24	380	41	419	75	391	98	431	130	436	169	455	204	471	31	500	59	584	101	617	105	627	135	82	76
0874	0NN2_14	1206_13	488_11	F1mk	F1mk-0NN2_14-0874	203	137	226	137	264	61	266	113	283	191	341	54	392	25	378	43	421	75	392	95	430	129	438	165	457	192	462	32	496	64	576	104	612	108	621	132	81	77
0875	0NN2_14	1206_13	488_11	F1mk	F1mk-0NN2_14-0875	209	136	234	136	277	59	277	108	291	189	350	53	404	25	389	42	429	75	405	94	444	128	448	167	467	199	481	32	514	63	598	106	633	112	639	140	82	71
0876	0NN2_14	1206_13	488_11	F1mk	F1mk-0NN2_14-0876	208	138	230	139	277	60	277	113	291	193	351	58	405	29	389	47	431	77	405	96	441	132	443	168	462	203	481	41	506	68	592	110	628	116	631	145	87	68
0877	0NN2_14	1206_13	488_11	F1mk	F1mk-0NN2_14-0877	204	145	227	145	271	62	274	116	286	198	351	55	399	24	388	43	433	75	396	100	437	133	441	172	458	208	476	32	512	63	593	105	627	109	635	140	81	82
0878	0NN2_14	1206_13	488_11	F1mk	F1mk-0NN2_14-0878	201	139	225	139	268	61	269	112	280	193	343	55	396	25	385	42	427	74	389	99	434	129	440	167	458	198	473	32	506	64	586	103	625	107	634	132	78	78
0879	0NN2_14	1206_13	488_11	F1mk	F1mk-0NN2_14-0879	200	137	226	137	263	61	271	111	280	189	341	55	390	26	380	43	422	75	394	94	434	127	435	164	455	192	468	34	498	63	582	103	611	107	618	132	81	71
0880	0NN2_14	1206_13	488_11	F1mk	F1mk-0NN2_14-0880	205	139	227	141	275	60	278	112	284	197	351	55	404	25	390	43	436	74	403	97	441	132	442	170	461	203	481	33	513	64	591	104	626	109	640	136	86	72
0881	0NN2_14	1206_13	488_11	F1mk	F1mk-0NN2_14-0881	197	136	219	137	268	58	267	109	277	191	337	54	391	24	375	42	414	75	388	94	428	129	431	166	450	195	461	31	494	62	577	100	611	106	617	132	79	71
0882	0NN2_14	1206_13	488_11	F1mk	F1mk-0NN2_14-0882	214	139	238	139	273	63	280	113	300	191	349	56	406	25	392	42	438	73	410	94	450	129	455	166	473	197	482	33	513	61	601	103	635	109	645	139	84	79
0883	0NN2_14	1206_13	488_11	F1mk	F1mk-0NN2_14-0883	212	137	232	140	281	60	280	113	288	197	357	56	406	29	395	44	440	78	400	100	442	135	444	174	462	203	481	36	517	69	591	108	626	112	636	139	89	65
0884	0NN2_14	1206_13	488_11	F1mk	F1mk-0NN2_14-0884	210	141	233	140	278	57	279	112	293	193	357	50	410	22	397	37	438	69	401	95	445	124	449	163	469	197	484	28	515	58	595	99	631	104	641	135	84	75
0885	0NN2_14	1206_13	488_11	F1mk	F1mk-0NN2_14-0885	207	144	232	143	269	63	278	113	294	194	348	56	402	26	389	43	432	75	403	96	441	128	446	166	466	201	475	33	509	64	595	107	628	112	638	140	85	80
0886	0NN2_14	1206_13	488_11	F1mk	F1mk-0NN2_14-0886	196	133	221	133	262	55	265	106	278	184	332	51	386	23	374	38	415	69	385	90	425	122	429	158	448	189	461	31	494	60	570	100	603	106	607	133	83	72
0887	0NN2_14	1206_13	488_11	F1mk	F1mk-0NN2_14-0887	203	138	227	139	274	57	280	110	287	195	355	51	407	21	392	40	435	72	401	95	444	128	450	169	467	201	478	29	512	61	595	101	632	105	644	134	82	72
0888	0NN2_14	1206_13	488_11	F1mk	F1mk-0NN2_14-0888	210	144	232	144	279	60	280	115	292	199	353	54	403	26	391	41	434	73	399	98	437	128	442	169	463	202	480	34	509	61	588	101	623	106	631	135	85	75
0889	0NN2_14	1206_13	488_11	F1mk	F1mk-0NN2_14-0889	198	127	223	129	265	52	266	101	280	178	343	43	384	19	378	35	424	66	395	85	433	123	433	158	452	185	470	31	502	61	581	107	618	113	622	143	81	63
0890	0NN2_14	1206_13	488_11	F1mk	F1mk-0NN2_14-0890	210	144	233	145	273	62	281	116	295	201	358	54	410	24	398	42	443	73	404	99	444	129	455	167	473	200	482	31	517	63	598	101	636	105	647	135	83	77
0891	0NN2_14	1206_13	488_11	F1mk	F1mk-0NN2_14-0891	214	132	235	133	285	57	281	110	294	193	362	55	413	27	400	45	441	77	404	100	447	132	452	170	470	196	487	34	516	66	601	106	637	109	646	136	88	69
0892	0NN2_14	1206_13	488_11	F1mk	F1mk-0NN2_14-0892	193	132	220	132	261	62	263	106	277	184	331	57	388	25	372	44	416	74	384	95	426	128	432	164	452	190	460	33	493	64	575	103	609	107	615	132	78	72
0893	0NN2_14	1206_13	488_11	F1mk	F1mk-0NN2_14-0893	204	141	226	142	273	62	274	114	286	198	348	55	398	26	386	43	429	74	392	99	434	130	436	171	455	205	474	32	506	64	581	104	617	108	630	137	82	76
0894	0NN2_14	1206_13	488_11	F1mk	F1mk-0NN2_14-0894	203	139	227	140	265	61	271	111	284	193	339	57	393	26	378	44	427	75	395	96	437	131	439	169	460	199	470	35	503	67	585	106	620	111	629	138	80	74
0895	0NN2_14	1206_13	488_11	F1mk	F1mk-0NN2_14-0895	202	139	226	138	260	60	268	111	286	190	338	54	391	24	378	42	422	72	393	94	432	127	435	164	455	196	469	32	500	61	579	102	618	107	625	136	76	77
0896	0NN2_14	1206_13	488_11	F1mk	F1mk-0NN2_14-0896	199	133	222	132	264	55	271	103	284	184	337	50	390	22	380	36	420	68	392	89	431	123	433	162	453	194	468	29	503	58	586	100	620	107	626	133	85	70
0897	0NN2_14	1206_13	488_11	F1mk	F1mk-0NN2_14-0897	206	132	235	132	276	53	274	105	285	186	351	46	396	21	388	35	430	68	396	91	436	124	442	164	460	196	471	28	507	57	584	101	622	108	629	138	78	71
0898	0NN2_14	1206_13	488_11	F1mk	F1mk-0NN2_14-0898	201	139	224	140	267	60	270	112	280	185	338	54	390	24	377	41	417	74	391	93	435	125	440	164	460	194	466	32	497	60	579	101	617	104	624	131	81	75
0899	0NN2_14	1206_13	488_11	F1mk	F1mk-0NN2_14-0899	209	144	230	144	270	62	278	115	293	199	351	54	398	24	387	44	433	75	395	101	441	132	445	170	465	198	476	33	511	67	590	103	625	105	633	136	84	81
0900	0NN2_14	1206_13	488_11	F1mk	F1mk-0NN2_14-0900	207	141	229	141	272	58	278	110	290	197	350	51	394	20	388	39	430	70	398	92	436	125	443	164	462	198	471	30	504	61	587	101	626	106	631	135	79	78
0901	0NN2_14	1206_13	488_11	F1mk	F1mk-0NN2_14-0901	199	132	222	131	264	53	270	103	283	184	341	48	394	22	383	36	424	69	396	89	433	124	436	160	458	194	468	30	500	58	582	100	617	108	626	135	79	67
0902	0NN2_14	1206_13	488_11	F1mk	F1mk-0NN2_14-0902	199	131	221	133	262	60	268	107	277	188	333	56	391	24	378	42	417	74	389	94	429	127	432	163	453	192	461	32	495	63	574	102	608	106	614	134	83	63
0903	0NN2_14	1206_13	488_11	F1mk	F1mk-0NN2_14-0903	207	133	232	132	264	59	273	108	279	180	344	51	397	27	383	41	420	73	392	94	430	123	436	163	453	189	468	35	497	62	577	102	609	107	613	135	80	66
0904	215B_14	1206_13	488_11	F1mk	F1mk-215B_14-0904	201	140	226	138	257	64	266	113	276	193	335	56	384	23	372	44	416	76	389	94	428	126	432	170	445	204	462	35	495	67	572	105	602	109	609	140	78	82
0905	215B_14	1206_13	488_11	F1mk	F1mk-215B_14-0905	199	137	225	139	261	64	269	113	276	191	337	58	390	29	378	44	420	77	387	97	430	131	434	170	454	198	465	37	495	64	573	104	610	108	621	137	80	78
0906	215B_14	1206_13	488_11	F1mk	F1mk-215B_14-0906	208	140	233	140	264	63	273	114	283	192	341	55	395	25	384	41	430	74	397	96	436	127	441	166	459	201	473	35	506	62	578	102	616	108	625	137	83	82
0907	215B_14	1206_13	488_11	F1mk	F1mk-215B_14-0907	203	134	226	135	262	60	268	110	278	190	339	53	387	24	379	40	420	73	387	94	431	126	434	166	452	195	468	35	498	62	575	102	606	107	618	134	81	73
0908	215B_14	1206_13	488_11	F1mk	F1mk-215B_14-0908	204	135	226	138	268	59	278	109	283	189	347	52	399	25	387	40	427	71	396	91	438	126	439	165	458	196	477	32	504	58	585	100	619	103	626	134	86	73
0909	215B_14	1206_13	488_11	F1mk	F1mk-215B_14-0909	200	135	226	135	262	59	265	112	273	189	340	52	394	24	382	40	420	74	388	94	428	127	430	168	447	199	464	32	496	62	571	105	610	108	620	140	80	73
0910	215B_14	1206_13	488_11	F1mk	F1mk-215B_14-0910	203	138	229	138	264	60	274	110	282	191	346	51	398	23	386	39	432	70	399	92	438	126	441	166	460	198	477	32	509	61	584	100	622	106	628	135	81	74
0911	215B_14	1206_13	488_11	F1mk	F1mk-215B_14-0911	202	150	224	151	260	74	270	125	278	205	345	66	393	37	387	54	426	86	392	108	433	141	437	181	455	213	472	45	505	75	580	115	615	122	626	150	80	84
0912	215B_14	1206_13	488_11	F1mk	F1mk-215B_14-0912	208	132	235	133	266	58	278	106	285	187	345	51	397	24	387	39	427	72	396	93	438	124	442	162	460	196	473	31	508	62	580	101	615	104	623	134	88	69
0913	215B_14	1206_13	488_11	F1mk	F1mk-215B_14-0913	205	141	228	141	254	67	275	114	280	194	339	60	393	30	381	47	421	79	391	100	434	131	437	170	456	203	468	39	498	66	572	107	611	112	621	142	85	83
0914	215B_14	1206_13	488_11	F1mk	F1mk-215B_14-0914	207	143	231	144	267	65	277	115	284	197	345	58	391	29	385	45	425	78	394	100	437	132	444	171	459	205	470	38	504	66	581	106	619	109	623	143	83	81
0915	215B_14	1206_13	488_11	F1mk	F1mk-215B_14-0915	211	143	237	142	271	66	277	117	286	199	352	57	396	29	390	45	431	79	403	98	441	133	446	173	464	205	479	37	511	67	588	107	623	112	630	142	81	77
0916	215B_14	1206_13	488_11	F1mk	F1mk-215B_14-0916	206	141	233	140	268	65	273	115	282	192	341	59	394	29	382	45	423	77	390	98	433	130	437	168	456	201	468	38	501	66	575	103	612	107	620	138	87	82
0917	215B_14	1206_13	488_11	F1mk	F1mk-215B_14-0917	204	139	231	139	258	63	269	114	279	193	340	56	392	28	378	42	422	75	388	96	430	130	436	171	454	201	468	35	497	65	572	105	606	111	614	141	85	76
0918	215B_14	1206_13	488_11	F1mk	F1mk-215B_14-0918	208	139	231	140	268	62	277	114	286	195	344	56	396	28	384	44	426	76	396	97	438	132	442	171	461	201	475	36	504	64	586	105	620	109	633	137	88	77
0919	215B_14	1206_13	488_11	F1mk	F1mk-215B_14-0919	208	136	233	137	265	62	276	110	287	191	348	55	400	26	388	42	428	74	398	94	438	127	441	168	460	202	476	35	505	63	587	101	619	105	626	133	84	79
0920	215B_14	1206_13	488_11	F1mk	F1mk-215B_14-0920	197	131	225	131	252	60	268	105	272	183	327	54	381	23	374	41	413	73	386	93	425	123	426	158	443	190	457	34	487	62	561	101	598	107	610	133	82	72
0921	215B_14	1206_13	488_11	F1mk	F1mk-215B_14-0921	200	134	222	134	256	62	270	108	275	190	327	56	380	26	372	42	411	73	386	92	428	127	430	167	448	194	461	33	490	62	569	102	604	106	613	134	77	76
0922	215B_14	1206_13	488_11	F1mk	F1mk-215B_14-0922	215	141	238	141	271	64	281	114	295	196	350	56	403	27	391	44	433	76	402	97	445	130	450	169	471	199	483	35	509	64	582	103	620	105	628	135	92	79
0923	215B_14	1206_13	488_11	F1mk	F1mk-215B_14-0923	198	133	223	135	262	56	266	109	278	186	335	51	386	23	373	39	410	71	385	89	425	123	428	162	448	194	461	30	491	57	569	96	602	102	614	128	81	72
0924	215B_14	1206_13	488_11	F1mk	F1mk-215B_14-0924	209	135	231	136	267	57	274	110	282	188	343	52	391	21	381	40	425	71	394	92	431	121	437	159	454	193	470	31	499	61	575	99	612	102	616	137	85	75
0925	215B_14	1206_13	488_11	F1mk	F1mk-215B_14-0925	207	143	232	144	269	65	276	117	288	197	346	58	393	26	383	47	427	79	401	98	441	132	444	172	463	206	479	38	509	66	588	107	627	112	631	144	85	77
0926	215B_14	1206_13	488_11	F1mk	F1mk-215B_14-0926	208	133	232	135	273	58	276	110	288	190	348	52	403	25	391	40	430	73	399	92	440	127	442	166	459	198	480	35	507	62	587	105	621	111	630	140	93	73
0927	215B_14	1206_13	488_11	F1mk	F1mk-215B_14-0927	193	138	217	139	257	60	266	109	275	190	329	54	386	25	376	40	409	74	386	91	424	125	427	166	444	198	466	33	493	61	568	103	599	110	609	137	81	77
0928	215B_14	1206_13	488_11	F1mk	F1mk-215B_14-0928	200	132	224	131	257	56	264	106	276	183	335	48	389	22	376	36	418	68	387	89	427	121	431	160	450	192	459	30	494	57	570	97	603	103	613	130	79	74
0929	215B_14	1206_13	488_11	F1mk	F1mk-215B_14-0929	206	140	229	142	265	64	274	115	281	194	337	58	392	30	379	46	419	76	390	97	432	130	435	168	454	199	469	39	496	65	573	104	611	108	619	139	87	78
0930	215B_14	1206_13	488_11	F1mk	F1mk-215B_14-0930	206	135	231	136	268	59	280	108	286	190	343	53	398	23	387	40	427	72	399	91	438	126	443	165	462	200	472	29	507	61	588	100	618	106	628	133	84	77
0931	215B_14	1206_13	488_11	F1mk	F1mk-215B_14-0931	210	143	237	143	268	64	279	116	295	195	348	57	403	26	388	45	429	76	401	97	448	131	451	171	471	203	482	36	508	63	593	104	626	108	636	138	87	81
0932	215B_14	1206_13	488_11	F1mk	F1mk-215B_14-0932	202	137	226	136	262	61	270	110	281	189	340	53	393	23	384	41	424	73	393	93	432	127	435	165	454	197	469	33	500	62	573	101	608	105	617	135	81	75
0933	215B_14	1206_13	488_11	F1mk	F1mk-215B_14-0933	202	135	226	136	264	58	271	109	279	189	335	53	389	24	377	40	416	71	388	90	428	124	431	163	450	196	463	32	493	59	569	98	602	102	614	130	84	73
0934	215B_14	1206_13	488_11	F1mk	F1mk-215B_14-0934	209	134	234	135	276	54	283	107	287	188	350	52	404	25	393	40	434	72	403	92	445	126	447	165	464	196	482	33	512	62	591	103	627	106	637	136	88	74
0935	215B_14	1206_13	488_11	F1mk	F1mk-215B_14-0935	204	135	229	134	259	60	272	107	281	187	334	53	387	25	374	40	417	72	389	91	430	123	435	161	452	193	459	32	494	62	566	98	604	103	613	131	79	79
0936	215B_14	1206_13	488_11	F1mk	F1mk-215B_14-0936	207	141	229	141	267	63	275	113	280	191	344	56	391	22	386	41	430	75	395	96	438	131	443	171	460	202	478	33	507	65	585	106	624	109	631	140	80	83
0937	215B_14	1206_13	488_11	F1mk	F1mk-215B_14-0937	202	138	224	138	259	62	271	110	281	194	335	54	393	24	380	41	423	73	390	95	433	128	436	168	456	200	466	31	500	62	576	102	612	106	625	135	81	76
0938	215B_14	1206_13	488_11	F1mk	F1mk-215B_14-0938	204	150	230	149	263	76	272	125	279	205	341	68	391	39	380	56	425	90	394	108	432	142	434	182	449	216	470	52	501	80	575	120	610	128	614	158	83	90
0939	215B_14	1206_13	488_11	F1mk	F1mk-215B_14-0939	201	136	228	136	257	61	269	109	279	190	335	53	391	22	378	40	416	72	389	90	426	122	432	160	451	197	464	30	496	60	570	99	605	105	614	133	82	77
0940	215B_14	1206_13	488_11	F1mk	F1mk-215B_14-0940	203	131	227	131	258	56	273	105	277	186	340	50	394	25	381	40	427	72	391	92	427	127	429	164	446	198	462	35	497	65	567	106	604	114	613	142	80	65
0941	215B_14	1206_13	488_11	F1mk	F1mk-215B_14-0941	203	137	229	137	261	59	271	110	280	191	340	51	390	22	379	37	420	70	392	90	431	123	437	162	457	196	466	29	496	57	572	97	608	102	619	131	82	76
0942	215B_14	1206_13	488_11	F1mk	F1mk-215B_14-0942	192	131	220	130	250	60	257	107	265	183	323	53	376	24	363	40	406	71	375	92	416	122	419	159	435	187	452	32	483	61	553	98	589	102	596	129	73	68
0943	215B_14	1206_13	488_11	F1mk	F1mk-215B_14-0943	199	132	226	132	254	60	267	106	273	184	332	52	389	24	376	39	417	69	385	89	425	121	428	159	445	192	461	30	492	58	568	97	604	102	614	130	80	75
0944	215B_14	1206_13	488_11	F1mk	F1mk-215B_14-0944	205	134	229	134	262	60	269	109	275	189	340	53	391	25	381	39	421	72	390	91	430	124	433	162	450	196	470	32	498	60	572	98	613	103	621	132	83	65
0945	215B_14	1206_13	488_11	F1mk	F1mk-215B_14-0945	200	136	222	136	257	63	269	110	277	187	331	55	383	24	373	42	411	72	386	91	425	123	430	161	448	194	464	34	491	59	568	97	606	103	612	130	80	78
0946	215B_14	1206_13	488_11	F1mk	F1mk-215B_14-0946	199	134	226	134	252	58	265	109	277	188	335	48	383	23	373	37	415	70	385	90	424	122	430	162	448	194	458	32	491	59	563	100	597	105	605	135	79	77
0947	215B_14	1206_13	488_11	F1mk	F1mk-215B_14-0947	206	134	230	136	267	60	275	111	282	191	343	54	391	23	382	42	424	74	395	93	436	127	441	166	460	198	473	34	501	61	584	101	618	106	630	133	85	73
0948	215B_14	1206_13	488_11	F1mk	F1mk-215B_14-0948	199	135	225	136	263	59	271	110	276	188	335	53	390	23	378	39	419	72	388	92	430	127	433	168	451	200	472	32	499	62	576	102	612	107	623	137	82	71
0949	215B_14	1206_13	488_11	F1mk	F1mk-215B_14-0949	197	134	222	134	258	61	266	108	268	186	334	54	388	26	376	41	415	73	383	94	421	126	424	165	442	196	460	34	493	63	562	101	599	107	607	137	80	66
0950	215B_14	1206_13	488_11	F1mk	F1mk-215B_14-0950	207	144	231	144	271	67	273	118	283	199	345	62	398	34	386	50	433	83	396	105	438	140	441	179	454	211	473	46	507	76	586	119	618	124	624	157	81	79
0951	215B_14	1206_13	488_11	F1mk	F1mk-215B_14-0951	202	144	226	145	265	67	271	121	281	199	344	66	392	38	382	57	424	91	393	109	436	144	435	185	452	213	473	52	502	86	581	126	616	131	624	161	83	78
0952	215B_14	1206_13	488_11	F1mk	F1mk-215B_14-0952	208	140	232	141	267	61	273	115	285	191	344	55	395	26	385	41	426	74	395	95	437	130	443	170	460	200	475	35	502	63	582	104	617	109	629	138	81	74
0953	215B_14	1206_13	488_11	F1mk	F1mk-215B_14-0953	206	147	228	146	262	69	273	118	278	200	341	60	396	32	384	47	425	78	392	99	433	131	437	170	454	203	466	38	498	66	576	106	613	110	624	139	78	77
0954	0215_14	1206_13	488_11	F1mk	F1mk-0215_14-0954	214	151	241	149	279	66	283	121	298	204	355	61	408	29	393	48	442	78	407	102	451	134	459	173	474	208	481	34	516	67	595	105	629	109	642	137	92	81
0955	0215_14	1206_13	488_11	F1mk	F1mk-0215_14-0955	205	140	232	142	276	58	276	112	289	193	352	52	402	22	383	44	434	73	402	96	441	131	447	170	463	202	477	31	511	60	590	107	617	111	631	143	87	73
0956	0215_14	1206_13	488_11	F1mk	F1mk-0215_14-0956	202	139	229	139	262	60	274	108	282	189	340	51	393	23	380	38	424	70	396	89	433	124	436	161	453	196	471	28	504	57	576	100	611	106	620	135	80	74
0957	0215_14	1206_13	488_11	F1mk	F1mk-0215_14-0957	207	156	234	155	273	77	281	126	288	205	347	70	397	36	386	55	431	87	397	111	436	140	439	183	452	219	474	46	509	77	589	119	616	122	624	155	85	92
0958	0215_14	1206_13	488_11	F1mk	F1mk-0215_14-0958	209	149	233	149	266	70	277	120	288	203	346	63	394	32	382	50	424	79	399	100	439	132	442	172	460	203	468	36	500	67	579	103	613	105	623	134	82	89
0959	0215_14	1206_13	488_11	F1mk	F1mk-0215_14-0959	199	138	226	139	264	63	271	111	280	192	341	53	387	25	377	44	421	73	391	95	430	125	433	168	452	197	466	34	498	60	574	100	609	103	621	135	83	74
0960	0215_14	1206_13	488_11	F1mk	F1mk-0215_14-0960	201	143	226	144	266	63	274	113	283	199	347	57	398	30	386	43	424	74	396	95	436	130	438	170	462	209	473	37	503	62	585	105	612	108	624	141	83	75
0961	0215_14	1206_13	488_11	F1mk	F1mk-0215_14-0961	208	152	235	152	273	70	281	122	288	207	343	63	398	36	385	49	432	83	396	106	436	138	439	178	458	211	474	44	503	74	580	114	614	118	625	148	83	80
0962	0215_14	1206_13	488_11	F1mk	F1mk-0215_14-0962	212	138	237	139	275	60	282	110	290	192	351	54	398	24	387	43	431	74	400	95	439	125	441	168	456	201	474	33	506	64	587	105	619	107	628	134	90	76
0963	0215_14	1206_13	488_11	F1mk	F1mk-0215_14-0963	201	134	226	137	268	63	273	109	276	190	349	58	397	31	389	46	431	74	392	100	433	133	436	169	454	197	473	37	509	66	584	103	614	105	626	132	87	62
0964	0215_14	1206_13	488_11	F1mk	F1mk-0215_14-0964	206	147	234	147	274	69	279	119	286	203	349	64	398	31	393	50	431	82	402	102	442	137	445	176	458	204	477	39	510	68	592	110	624	114	632	142	88	78
0965	0215_14	1206_13	488_11	F1mk	F1mk-0215_14-0965	208	140	233	140	269	62	277	113	290	191	349	55	396	25	385	45	429	75	400	96	441	128	448	166	467	198	474	31	506	61	588	100	620	103	633	129	86	73
0966	0215_14	1206_13	488_11	F1mk	F1mk-0215_14-0966	203	128	228	129	282	53	274	103	278	180	352	49	403	25	391	38	430	68	396	90	435	122	438	162	454	192	474	32	504	57	583	102	615	108	620	140	85	66
0967	0215_14	1206_13	488_11	F1mk	F1mk-0215_14-0967	204	144	232	142	267	61	278	114	286	197	347	54	394	21	381	42	425	76	396	96	438	130	446	172	465	204	472	32	504	63	590	106	618	108	626	140	83	76
0968	0215_14	1206_13	488_11	F1mk	F1mk-0215_14-0968	208	142	235	142	276	62	282	110	290	192	350	55	399	27	384	42	437	71	401	94	444	121	447	160	465	198	477	33	507	60	586	96	622	101	629	125	85	75
0969	0215_14	1206_13	488_11	F1mk	F1mk-0215_14-0969	205	132	228	132	276	55	276	103	282	184	354	50	406	25	393	39	431	70	398	92	437	124	441	164	454	197	482	35	509	58	592	106	620	111	625	141	85	66
0970	0215_14	1206_13	488_11	F1mk	F1mk-0215_14-0970	205	142	234	143	272	66	276	114	287	194	349	57	397	28	385	43	433	72	398	96	438	126	442	165	463	199	471	34	501	59	580	99	606	101	621	129	90	78
0971	0215_14	1206_13	488_11	F1mk	F1mk-0215_14-0971	212	138	239	139	277	60	283	111	288	193	353	54	407	25	394	40	434	73	403	94	442	127	446	164	465	199	480	33	514	62	592	104	621	109	634	140	88	75
0972	0215_14	1206_13	488_11	F1mk	F1mk-0215_14-0972	198	142	220	143	261	65	273	112	275	198	335	57	386	29	375	44	417	75	391	93	427	129	431	168	447	199	460	35	492	65	574	105	609	109	616	136	81	75
0973	0215_14	1206_13	488_11	F1mk	F1mk-0215_14-0973	204	133	231	135	274	61	278	106	279	188	350	55	398	25	391	43	431	72	395	95	438	126	443	164	456	192	475	34	507	60	585	101	615	104	623	133	89	61
0974	0215_14	1206_13	488_11	F1mk	F1mk-0215_14-0974	206	149	226	148	265	72	266	126	279	194	337	66	386	36	376	52	418	85	391	105	431	140	435	179	451	207	459	43	492	74	572	113	612	119	617	152	91	80
0975	0215_14	1206_13	488_11	F1mk	F1mk-0215_14-0975	202	146	228	147	265	73	271	121	279	197	342	66	394	33	385	52	425	82	394	103	432	136	432	176	448	211	476	44	504	72	581	113	617	119	624	149	88	81
0976	0215_14	1206_13	488_11	F1mk	F1mk-0215_14-0976	204	128	233	131	273	62	277	106	283	185	352	54	395	25	390	42	435	72	402	94	441	127	443	165	455	194	478	33	511	60	589	106	619	108	632	137	91	64
0977	0215_14	1206_13	488_11	F1mk	F1mk-0215_14-0977	205	131	228	134	267	61	273	110	276	190	345	59	393	33	379	49	423	82	389	103	430	134	432	171	444	206	468	47	495	76	574	121	609	127	618	158	92	62
0978	0215_14	1206_13	488_11	F1mk	F1mk-0215_14-0978	207	142	237	141	276	61	274	113	291	194	350	53	399	22	388	41	430	70	398	94	439	126	442	165	460	201	479	30	511	58	585	100	618	106	629	135	86	78
0979	0215_14	1206_13	488_11	F1mk	F1mk-0215_14-0979	207	139	236	139	279	66	283	113	288	195	353	63	408	36	397	50	432	83	406	102	444	134	444	177	461	209	491	46	515	73	594	118	630	124	629	152	94	72
0980	0215_14	1206_13	488_11	F1mk	F1mk-0215_14-0980	208	155	231	154	264	77	271	128	289	205	345	67	390	36	379	57	421	84	392	106	437	136	445	174	462	201	466	41	498	68	579	104	609	105	617	134	85	92
0981	0215_14	1206_13	488_11	F1mk	F1mk-0215_14-0981	206	143	230	143	272	65	275	117	288	198	341	58	388	25	379	46	427	74	399	94	440	128	446	166	464	200	470	36	497	63	584	103	626	106	634	132	86	75
0982	0215_14	1206_13	488_11	F1mk	F1mk-0215_14-0982	207	138	236	136	277	56	283	107	287	192	348	52	402	26	390	39	428	73	397	95	439	127	441	167	456	199	479	32	509	60	591	103	623	109	629	138	87	73
0983	0215_14	1206_13	488_11	F1mk	F1mk-0215_14-0983	203	144	225	144	260	63	272	115	284	197	345	54	391	24	386	42	423	78	399	95	436	128	441	169	457	202	469	34	501	64	582	105	611	105	624	136	80	79
0984	0215_14	1206_13	488_11	F1mk	F1mk-0215_14-0984	210	143	238	141	275	61	286	112	294	196	354	56	403	24	393	46	437	77	408	96	447	129	456	167	476	204	487	34	515	65	598	107	633	112	645	132	87	82
0985	0215_14	1206_13	488_11	F1mk	F1mk-0215_14-0985	208	140	232	141	277	60	280	111	293	194	343	53	397	22	387	39	425	73	394	93	441	124	445	164	464	198	471	26	507	60	580	101	615	104	618	130	85	73
0986	0215_14	1206_13	488_11	F1mk	F1mk-0215_14-0986	211	141	239	140	272	65	283	111	287	189	353	55	396	25	392	44	435	77	403	96	441	130	442	168	458	196	477	35	509	66	590	108	622	113	629	140	90	81
0987	0215_14	1206_13	488_11	F1mk	F1mk-0215_14-0987	208	148	230	147	271	65	273	120	290	200	352	56	403	29	389	44	427	78	401	98	437	133	445	170	462	206	473	37	503	63	588	106	616	110	631	139	79	73
0988	0215_14	1206_13	488_11	F1mk	F1mk-0215_14-0988	207	150	236	150	275	72	283	120	291	204	353	63	402	34	390	50	432	80	399	103	439	135	443	174	459	210	486	41	513	67	589	108	620	110	631	141	87	89
0989	0215_14	1206_13	488_11	F1mk	F1mk-0215_14-0989	206	143	231	144	269	62	276	115	288	197	341	58	393	24	385	43	423	77	397	95	437	130	442	170	456	203	473	33	504	65	582	103	614	108	626	139	84	82
0990	0215_14	1206_13	488_11	F1mk	F1mk-0215_14-0990	202	147	227	146	270	65	273	117	276	199	342	57	393	28	381	43	425	73	390	95	430	129	433	169	448	203	469	35	501	61	579	101	608	108	615	139	81	75
0991	0215_14	1206_13	488_11	F1mk	F1mk-0215_14-0991	210	140	237	141	278	62	284	112	293	195	353	55	412	25	394	41	438	74	406	96	446	127	449	166	467	200	484	31	517	61	597	103	632	106	637	131	89	70
0992	0215_14	1206_13	488_11	F1mk	F1mk-0215_14-0992	216	138	236	140	277	60	284	113	301	195	359	53	410	27	399	41	437	76	406	96	446	134	451	174	470	208	483	33	516	65	597	110	627	116	638	146	92	70
0993	0215_14	1206_13	488_11	F1mk	F1mk-0215_14-0993	206	146	230	146	272	66	275	118	283	196	343	60	396	32	385	46	423	80	392	102	434	133	438	171	457	201	472	38	503	67	584	109	617	114	625	142	81	81
0994	0215_14	1206_13	488_11	F1mk	F1mk-0215_14-0994	207	129	234	130	276	57	280	103	280	185	351	51	396	26	390	37	432	69	395	92	437	123	439	162	453	195	478	31	511	59	584	101	619	105	629	135	87	71
0995	0215_14	1206_13	488_11	F1mk	F1mk-0215_14-0995	196	132	224	134	267	58	273	104	274	185	345	53	397	25	384	42	425	72	396	91	433	125	436	162	449	194	474	34	499	59	583	104	614	109	624	135	87	63
0996	0170_14	1206_13	488_11	F1mk	F1mk-0170_14-0996	204	147	229	147	266	62	278	116	285	195	345	52	390	20	382	40	431	71	400	95	443	129	449	168	465	199	474	26	507	55	588	97	623	100	625	131	79	91
0997	0170_14	1206_13	488_11	F1mk	F1mk-0170_14-0997	200	160	223	160	272	77	273	131	283	212	352	70	396	41	391	59	431	89	397	111	435	145	442	185	457	219	480	52	506	78	586	118	620	122	625	155	80	93
0998	0170_14	1206_13	488_11	F1mk	F1mk-0170_14-0998	206	145	229	146	271	67	280	116	287	198	353	59	409	33	394	48	439	81	403	101	440	135	448	175	462	201	484	42	519	71	593	113	627	117	632	146	85	82
0999	0170_14	1206_13	488_11	F1mk	F1mk-0170_14-0999	201	144	223	144	270	67	280	112	278	196	338	60	395	30	383	46	421	78	391	98	429	133	434	173	449	203	471	37	501	68	576	106	618	112	625	140	78	83
1000	0170_14	1206_13	488_11	F1mk	F1mk-0170_14-1000	202	140	226	141	280	58	279	109	290	193	352	52	400	25	388	40	432	72	407	90	441	125	443	165	462	196	479	32	508	61	588	102	624	108	633	135	80	78
1001	0170_14	1206_13	488_11	F1mk	F1mk-0170_14-1001	199	138	223	140	274	59	276	109	284	195	345	51	400	22	389	37	430	70	400	91	439	127	442	167	460	198	477	30	510	59	589	100	626	106	633	136	75	77
1002	0170_14	1206_13	488_11	F1mk	F1mk-0170_14-1002	210	137	233	139	274	62	281	112	292	192	353	54	403	24	390	41	438	75	408	96	444	131	450	168	466	198	481	33	513	64	587	104	622	108	634	135	86	77
1003	0170_14	1206_13	488_11	F1mk	F1mk-0170_14-1003	211	139	238	142	283	64	284	116	290	193	355	60	403	30	393	50	435	81	410	99	445	135	448	174	464	204	490	41	516	70	585	111	620	117	624	144	88	71
1004	0170_14	1206_13	488_11	F1mk	F1mk-0170_14-1004	203	141	235	140	268	61	276	113	285	193	349	50	397	22	387	36	436	69	399	93	437	128	441	169	461	201	479	29	508	56	585	102	616	106	625	137	82	82
1005	0170_14	1206_13	488_11	F1mk	F1mk-0170_14-1005	200	139	223	141	270	62	276	110	279	195	348	55	402	25	390	41	433	75	400	96	438	132	443	172	461	201	478	32	509	61	588	107	623	109	632	138	79	76
1006	0170_14	1206_13	488_11	F1mk	F1mk-0170_14-1006	205	143	232	142	273	63	280	112	286	193	351	54	402	25	388	41	429	75	406	94	443	131	445	170	462	202	477	33	510	62	589	106	620	110	630	139	86	78
1007	0170_14	1206_13	488_11	F1mk	F1mk-0170_14-1007	209	135	233	137	281	58	283	109	288	187	358	53	406	28	393	42	442	74	410	96	441	133	447	170	463	202	481	34	512	63	590	109	621	114	631	144	88	71
1008	0170_14	1206_13	488_11	F1mk	F1mk-0170_14-1008	212	142	235	144	279	65	284	115	288	193	357	59	409	32	398	46	442	80	408	101	446	135	451	174	467	203	490	39	520	67	591	111	623	117	628	147	89	78
1009	0170_14	1206_13	488_11	F1mk	F1mk-0170_14-1009	204	136	228	139	273	58	278	112	287	189	351	52	403	24	393	40	439	73	409	94	442	131	445	170	460	196	480	34	511	63	587	105	620	111	629	137	83	68
1010	0170_14	1206_13	488_11	F1mk	F1mk-0170_14-1010	200	137	226	138	273	58	281	106	283	191	347	53	399	23	387	41	430	72	401	91	435	125	439	162	458	196	478	33	510	62	580	101	620	108	630	136	78	75
1011	0170_14	1206_13	488_11	F1mk	F1mk-0170_14-1011	208	144	232	146	273	62	275	119	288	198	348	58	397	25	387	46	430	79	404	99	440	135	445	173	462	205	475	36	509	67	586	109	620	112	630	140	84	82
1012	0170_14	1206_13	488_11	F1mk	F1mk-0170_14-1012	208	136	230	137	272	59	278	111	282	190	353	55	400	23	391	43	435	73	408	95	442	130	446	171	463	201	480	33	516	66	594	105	624	109	632	139	88	63
1013	0170_14	1206_13	488_11	F1mk	F1mk-0170_14-1013	209	143	230	142	269	65	280	110	287	196	341	57	391	26	380	44	425	75	400	93	436	126	440	167	452	196	466	35	501	66	567	100	607	105	617	132	76	84
1014	0170_14	1206_13	488_11	F1mk	F1mk-0170_14-1014	215	136	240	139	282	61	289	110	297	193	355	55	409	25	399	41	444	74	409	97	450	132	453	173	471	203	489	33	520	64	598	107	626	112	634	137	92	70
1015	0170_14	1206_13	488_11	F1mk	F1mk-0170_14-1015	197	132	222	133	261	54	265	106	274	182	334	47	385	20	375	34	417	66	391	85	422	120	425	157	445	191	471	30	493	53	566	94	603	100	609	131	75	73
1016	0170_14	1206_13	488_11	F1mk	F1mk-0170_14-1016	201	135	224	139	277	59	280	110	280	191	356	52	403	25	395	39	439	73	406	95	440	132	445	169	460	204	481	34	513	64	589	107	619	111	627	139	83	62
1017	0170_14	1206_13	488_11	F1mk	F1mk-0170_14-1017	206	138	230	142	274	64	280	116	286	194	353	58	399	30	389	45	436	79	406	101	440	136	444	174	460	203	480	39	507	67	588	111	621	116	633	141	86	76
1018	0170_14	1206_13	488_11	F1mk	F1mk-0170_14-1018	204	140	229	141	266	65	278	113	283	189	342	56	387	24	381	43	427	76	398	96	434	132	438	171	455	201	474	36	502	63	578	107	611	114	619	143	80	78
1019	0170_14	1206_13	488_11	F1mk	F1mk-0170_14-1019	196	136	222	139	271	58	273	109	275	188	348	52	392	26	386	41	429	77	396	97	432	133	436	170	450	201	473	38	504	67	579	112	611	114	615	141	82	67
1020	0170_14	1206_13	488_11	F1mk	F1mk-0170_14-1020	197	146	225	145	266	64	274	117	284	198	348	58	399	28	388	46	433	78	400	99	439	131	442	170	460	205	472	37	507	69	580	110	614	114	620	140	82	79
1021	0170_14	1206_13	488_11	F1mk	F1mk-0170_14-1021	200	139	228	140	267	62	278	109	282	191	345	56	398	26	386	43	427	74	396	94	433	127	437	166	453	196	475	33	503	63	576	102	615	108	623	135	82	78
1022	0170_14	1206_13	488_11	F1mk	F1mk-0170_14-1022	200	130	228	131	276	54	281	102	281	187	352	50	406	23	397	37	438	70	404	90	440	125	442	164	458	194	488	31	520	59	594	100	632	108	641	133	80	60
1023	0170_14	1206_13	488_11	F1mk	F1mk-0170_14-1023	197	141	222	142	264	62	274	112	281	196	346	54	397	25	386	40	429	73	394	96	433	130	438	170	454	200	478	32	508	62	582	103	618	110	621	138	79	75
1024	0170_14	1206_13	488_11	F1mk	F1mk-0170_14-1024	204	138	226	138	265	61	275	109	281	190	343	54	396	25	384	41	427	73	395	94	434	126	440	164	454	194	477	34	504	62	580	102	619	108	627	134	79	75
1025	0170_14	1206_13	488_11	F1mk	F1mk-0170_14-1025	204	142	233	143	275	61	280	116	290	194	355	55	404	27	394	45	436	79	406	98	444	137	449	175	464	205	483	38	515	68	587	112	622	117	631	146	85	70
1026	0170_14	1206_13	488_11	F1mk	F1mk-0170_14-1026	202	131	227	133	277	55	275	103	282	185	349	48	402	22	391	36	431	69	398	91	437	124	443	160	459	190	478	29	512	57	586	99	624	106	629	128	80	64
1027	0170_14	1206_13	488_11	F1mk	F1mk-0170_14-1027	205	136	228	139	270	61	276	110	284	187	346	51	395	21	385	38	430	70	400	91	436	128	439	165	455	195	479	32	506	59	577	101	612	109	621	137	84	74
1028	0170_14	1206_13	488_11	F1mk	F1mk-0170_14-1028	201	129	226	129	270	52	269	103	279	177	336	48	391	21	379	35	420	67	392	87	427	121	432	161	446	190	467	29	498	58	569	102	600	109	607	132	81	66
1029	0170_14	1206_13	488_11	F1mk	F1mk-0170_14-1029	200	129	226	129	267	53	275	101	279	175	342	48	393	19	383	35	428	64	400	86	435	116	434	153	447	189	472	29	504	56	578	100	610	106	617	135	81	65
1030	0170_14	1206_13	488_11	F1mk	F1mk-0170_14-1030	202	136	228	137	272	59	276	109	281	193	344	53	399	23	387	40	426	73	393	95	434	129	439	169	456	199	475	31	509	63	583	104	621	108	626	139	84	73
1031	0170_14	1206_13	488_11	F1mk	F1mk-0170_14-1031	203	145	225	145	268	62	274	112	281	198	346	54	398	24	386	40	430	73	397	93	433	129	438	169	455	203	474	30	507	61	587	102	622	106	626	136	81	82
1032	0170_14	1206_13	488_11	F1mk	F1mk-0170_14-1032	206	138	233	140	277	60	280	114	287	194	362	52	406	24	399	42	447	76	415	97	448	134	450	173	465	205	492	35	522	67	599	111	631	114	646	145	85	75
1033	0170_14	1206_13	488_11	F1mk	F1mk-0170_14-1033	203	143	226	142	270	61	273	113	286	194	342	55	395	25	384	42	426	73	395	95	434	128	438	167	454	200	474	31	507	61	581	102	617	109	624	138	78	80
1034	0170_14	1206_13	488_11	F1mk	F1mk-0170_14-1034	205	143	228	144	271	64	275	115	283	193	341	56	390	26	376	43	424	75	396	96	433	131	436	171	453	200	469	33	499	62	574	102	609	107	619	136	81	79
1035	0170_14	1206_13	488_11	F1mk	F1mk-0170_14-1035	202	136	224	138	272	60	273	110	276	190	343	55	395	24	384	42	424	73	393	93	430	127	437	164	453	193	468	32	498	61	576	101	611	106	619	132	78	75
1036	0170_14	1206_13	488_11	F1mk	F1mk-0170_14-1036	203	139	226	140	270	62	278	112	287	195	347	55	401	24	389	42	433	74	402	96	440	130	445	168	461	198	476	33	509	64	583	103	621	108	634	132	81	72
1037	0170_14	1206_13	488_11	F1mk	F1mk-0170_14-1037	204	141	227	143	267	62	270	116	286	190	344	54	386	20	377	42	425	70	398	92	436	125	441	162	457	196	472	31	499	59	579	98	615	106	621	135	78	76
1038	0170_14	1206_13	488_11	F1mk	F1mk-0170_14-1038	207	138	231	140	270	62	284	110	291	193	355	54	409	24	399	40	440	72	409	93	447	129	453	167	470	196	489	32	519	61	594	102	631	108	635	136	84	73
1039	0170_14	1206_13	488_11	F1mk	F1mk-0170_14-1039	206	141	227	144	274	64	280	114	287	198	354	57	407	27	394	46	434	77	402	98	440	130	448	170	466	198	478	36	511	65	589	104	627	106	632	133	81	77
1040	0170_14	1206_13	488_11	F1mk	F1mk-0170_14-1040	200	139	226	139	267	58	278	109	287	190	345	51	395	23	385	38	426	71	399	88	430	123	433	161	451	196	470	30	504	60	581	103	614	110	622	137	78	82
1041	0170_14	1206_13	488_11	F1mk	F1mk-0170_14-1041	199	132	224	134	270	53	270	103	277	185	346	48	393	20	385	38	427	67	396	88	429	122	436	160	451	192	474	34	503	60	574	104	614	109	616	133	81	66
1042	0170_14	1206_13	488_11	F1mk	F1mk-0170_14-1042	204	135	229	137	278	56	280	108	283	189	347	51	399	22	384	38	431	71	400	91	437	126	442	163	457	194	474	28	510	62	582	100	621	104	631	132	81	72
1043	0170_14	1206_13	488_11	F1mk	F1mk-0170_14-1043	200	137	223	139	268	59	274	109	280	187	345	50	392	26	381	40	427	71	396	94	434	127	440	166	454	196	479	32	504	60	580	104	614	109	621	136	82	82
1044	0120_14	1206_13	488_11	F1mk	F1mk-0120_14-1044	198	140	224	139	251	63	264	111	273	188	333	53	384	25	373	42	414	75	387	94	426	125	429	167	444	199	461	32	491	64	571	103	605	106	613	139	72	82
1045	0120_14	1206_13	488_11	F1mk	F1mk-0120_14-1045	201	138	227	139	262	59	269	112	279	188	335	53	390	23	377	39	416	71	387	92	431	127	435	168	454	201	464	31	493	59	578	100	614	106	624	138	83	74
1046	0120_14	1206_13	488_11	F1mk	F1mk-0120_14-1046	203	141	228	142	263	62	274	113	285	192	338	54	395	23	384	38	423	72	393	92	436	124	441	164	462	201	470	29	502	57	584	101	622	105	631	137	79	86
1047	0120_14	1206_13	488_11	F1mk	F1mk-0120_14-1047	206	145	234	145	265	67	280	117	284	199	342	60	390	31	381	47	425	80	393	101	432	136	436	176	453	208	465	40	501	71	583	110	614	114	625	148	86	83
1048	0120_14	1206_13	488_11	F1mk	F1mk-0120_14-1048	207	132	235	133	265	58	274	106	284	188	342	49	393	23	379	38	426	69	393	91	439	119	440	159	460	190	464	28	497	57	579	95	613	99	620	130	82	72
1049	0120_14	1206_13	488_11	F1mk	F1mk-0120_14-1049	196	143	223	142	251	62	264	110	277	187	328	49	374	17	361	36	409	63	388	81	425	116	429	155	447	187	451	23	484	48	566	87	600	90	611	122	73	88
1050	0120_14	1206_13	488_11	F1mk	F1mk-0120_14-1050	200	133	227	134	260	58	270	110	279	191	344	51	396	25	387	38	426	72	392	93	433	126	440	166	455	196	468	32	499	60	578	100	614	105	622	136	82	68
1051	0120_14	1206_13	488_11	F1mk	F1mk-0120_14-1051	209	134	232	137	273	57	279	111	288	191	352	49	400	21	390	38	431	73	400	93	442	127	445	170	461	204	477	34	511	66	591	108	623	113	629	145	87	67
1052	0120_14	1206_13	488_11	F1mk	F1mk-0120_14-1052	204	136	228	137	264	58	271	110	274	187	341	50	393	23	382	37	421	70	388	91	430	122	434	163	451	196	463	30	497	58	575	100	609	106	616	135	83	73
1053	0120_14	1206_13	488_11	F1mk	F1mk-0120_14-1053	204	133	230	133	259	58	276	105	281	185	337	49	388	23	379	35	420	68	386	88	426	121	429	160	448	190	460	31	491	57	562	96	598	100	604	129	86	72
1054	0120_14	1206_13	488_11	F1mk	F1mk-0120_14-1054	158	142	186	144	215	63	230	116	242	199	296	56	345	25	337	45	374	79	351	95	389	128	396	172	412	204	425	35	461	65	540	103	570	105	579	135	40	73
1055	0120_14	1206_13	488_11	F1mk	F1mk-0120_14-1055	201	132	230	133	253	60	265	108	273	185	328	54	384	25	372	39	414	70	382	92	423	120	424	159	444	192	451	30	489	60	559	97	595	102	605	132	80	68
1056	0120_14	1206_13	488_11	F1mk	F1mk-0120_14-1056	204	136	231	138	258	60	276	112	288	194	344	54	405	25	391	41	431	75	399	94	443	127	448	167	466	198	482	34	512	63	594	103	631	106	638	129	81	70
1057	0120_14	1206_13	488_11	F1mk	F1mk-0120_14-1057	201	136	227	137	266	58	274	108	283	189	337	52	392	22	380	39	422	74	391	93	433	125	438	164	456	191	471	30	502	59	578	98	614	101	623	132	82	65
1058	0120_14	1206_13	488_11	F1mk	F1mk-0120_14-1058	205	140	232	140	268	60	275	114	287	194	347	54	397	24	387	41	426	74	397	94	440	128	443	169	461	203	475	31	503	59	586	101	620	105	632	135	87	73
1059	0120_14	1206_13	488_11	F1mk	F1mk-0120_14-1059	197	138	225	136	258	59	268	110	278	191	336	52	386	24	376	39	419	70	385	95	426	125	431	164	450	197	464	33	495	60	571	100	607	105	619	135	80	76
1060	0120_14	1206_13	488_11	F1mk	F1mk-0120_14-1060	202	127	226	129	261	53	270	105	273	180	335	49	383	21	376	37	416	69	386	88	425	117	429	155	443	190	459	29	491	58	565	101	602	106	607	132	82	66
1061	0120_14	1206_13	488_11	F1mk	F1mk-0120_14-1061	205	133	229	135	273	58	278	108	285	191	347	52	398	21	385	41	424	76	400	93	439	128	442	171	458	201	473	30	505	65	584	104	616	106	630	139	86	63
1062	0120_14	1206_13	488_11	F1mk	F1mk-0120_14-1062	206	138	231	137	265	59	270	109	287	190	343	51	394	23	384	38	427	69	393	91	437	121	442	160	460	194	469	31	503	59	577	99	613	102	622	130	79	75
1063	0120_14	1206_13	488_11	F1mk	F1mk-0120_14-1063	201	136	230	137	268	56	273	110	283	188	347	49	393	22	383	39	430	70	394	92	438	124	441	165	458	195	471	30	505	62	583	100	621	101	630	136	85	75
1064	0120_14	1206_13	488_11	F1mk	F1mk-0120_14-1064	209	140	233	141	267	63	276	116	284	198	349	55	400	25	390	41	435	74	401	96	442	130	444	169	462	203	473	34	509	65	587	102	618	108	627	140	82	78
1065	0120_14	1206_13	488_11	F1mk	F1mk-0120_14-1065	201	145	223	147	262	66	267	120	280	204	340	59	391	32	380	47	418	81	392	99	430	134	436	176	454	208	466	38	499	66	581	112	612	114	621	139	81	80
1066	0120_14	1206_13	488_11	F1mk	F1mk-0120_14-1066	187	134	211	136	242	62	254	112	264	191	324	57	380	27	369	42	408	73	378	94	418	126	422	166	439	194	451	33	480	61	566	98	598	103	606	131	66	67
1067	0120_14	1206_13	488_11	F1mk	F1mk-0120_14-1067	204	142	228	143	262	65	273	115	281	198	341	59	394	30	382	46	424	79	393	101	435	130	438	169	458	204	465	36	506	71	576	107	614	110	623	138	84	73
1068	0120_14	1206_13	488_11	F1mk	F1mk-0120_14-1068	207	132	235	132	269	56	276	107	284	188	350	49	396	20	385	38	431	70	401	90	440	123	445	163	461	195	474	30	509	59	585	101	619	103	630	136	92	71
1069	0120_14	1206_13	488_11	F1mk	F1mk-0120_14-1069	204	137	228	138	264	60	279	110	282	192	340	52	392	22	383	37	423	72	396	92	433	126	438	167	452	200	468	30	506	60	578	99	614	105	625	135	82	65
1070	0120_14	1206_13	488_11	F1mk	F1mk-0120_14-1070	202	134	227	134	257	60	268	106	278	188	337	50	392	23	380	38	415	71	386	92	425	124	429	163	447	197	462	30	498	60	571	101	606	106	614	136	84	71
1071	0120_14	1206_13	488_11	F1mk	F1mk-0120_14-1071	202	136	230	134	261	60	274	106	287	186	344	50	396	22	384	37	422	68	392	88	435	116	440	155	459	189	469	29	502	55	576	95	611	101	624	125	82	75
1072	0120_14	1206_13	488_11	F1mk	F1mk-0120_14-1072	203	136	227	138	259	60	270	111	283	190	339	53	393	26	383	40	424	72	399	91	439	126	442	165	460	197	472	33	503	61	583	101	618	105	630	134	85	79
1073	0120_14	1206_13	488_11	F1mk	F1mk-0120_14-1073	206	136	229	135	257	63	265	112	280	189	334	54	389	26	378	42	417	73	387	95	428	125	432	164	451	196	454	31	494	62	568	100	601	103	610	132	81	72
1074	0120_14	1206_13	488_11	F1mk	F1mk-0120_14-1074	201	141	227	138	262	61	267	111	280	188	338	51	393	24	380	40	423	72	389	95	434	124	437	164	457	197	462	31	498	60	575	101	612	107	622	135	79	81
1075	0120_14	1206_13	488_11	F1mk	F1mk-0120_14-1075	202	139	229	137	261	60	273	110	281	185	344	52	399	25	389	39	430	72	399	92	437	122	441	162	457	197	473	30	507	60	585	102	622	107	628	136	81	77
1076	0120_14	1206_13	488_11	F1mk	F1mk-0120_14-1076	195	136	221	137	254	59	261	111	272	187	327	51	381	24	369	39	409	71	380	90	421	122	426	161	444	192	452	32	485	59	562	98	596	104	604	133	76	80
1077	0120_14	1206_13	488_11	F1mk	F1mk-0120_14-1077	199	136	223	136	261	59	270	107	279	188	337	54	386	26	373	41	418	73	388	94	430	126	435	167	453	198	466	32	497	64	575	103	608	108	618	137	84	67
1078	0120_14	1206_13	488_11	F1mk	F1mk-0120_14-1078	203	136	227	136	258	60	272	109	285	189	342	53	395	25	384	39	425	72	394	93	434	125	437	167	454	201	475	31	506	61	582	103	617	110	627	141	84	73
1079	0120_14	1206_13	488_11	F1mk	F1mk-0120_14-1079	201	136	229	136	262	56	274	106	278	188	342	49	393	19	379	37	418	67	389	89	429	119	438	158	452	193	465	26	501	56	572	96	609	101	617	132	85	68
1080	0120_14	1206_13	488_11	F1mk	F1mk-0120_14-1080	194	135	221	135	250	59	262	108	270	186	334	50	385	23	376	37	418	68	385	89	426	120	429	159	445	194	460	29	492	60	568	97	605	102	612	131	75	83
1081	0120_14	1206_13	488_11	F1mk	F1mk-0120_14-1081	205	139	233	140	264	59	275	115	289	191	348	53	402	23	388	39	431	72	401	94	444	127	446	168	465	200	482	32	513	60	595	102	627	108	639	137	85	71
1082	0120_14	1206_13	488_11	F1mk	F1mk-0120_14-1082	195	141	220	141	250	61	259	113	272	193	328	50	374	19	367	37	411	70	380	92	421	121	426	163	444	197	453	28	488	61	564	99	600	102	608	131	71	92
1083	0120_14	1206_13	488_11	F1mk	F1mk-0120_14-1083	194	136	218	136	255	58	268	110	270	189	335	50	385	20	374	39	417	70	385	92	425	123	428	164	446	195	460	29	494	59	570	100	603	103	612	134	80	80
1084	0120_14	1206_13	488_11	F1mk	F1mk-0120_14-1084	203	137	225	138	265	60	270	112	281	188	336	55	392	24	380	40	421	71	392	88	432	126	435	163	451	194	462	32	494	61	578	100	613	104	623	133	83	78
1085	0120_14	1206_13	488_11	F1mk	F1mk-0120_14-1085	195	136	222	136	251	61	264	107	277	189	333	53	388	24	376	40	419	71	388	93	428	127	432	166	452	194	462	30	496	62	573	102	607	107	617	137	71	82
1086	0120_14	1206_13	488_11	F1mk	F1mk-0120_14-1086	193	136	219	138	255	60	265	108	271	187	330	52	380	21	371	39	414	70	383	90	421	122	425	162	442	195	456	28	492	60	560	98	599	104	609	135	74	80
1087	0120_14	1206_13	488_11	F1mk	F1mk-0120_14-1087	204	139	228	139	262	61	274	111	282	192	337	54	391	25	379	40	420	71	390	92	432	123	436	164	454	198	464	30	500	58	579	99	611	105	621	136	80	80
1088	0120_14	1206_13	488_11	F1mk	F1mk-0120_14-1088	202	142	227	142	258	62	273	111	282	194	339	50	385	18	372	41	417	68	388	92	429	123	435	165	452	196	459	25	492	55	574	95	604	99	616	131	81	83
1089	0120_14	1206_13	488_11	F1mk	F1mk-0120_14-1089	196	141	223	139	250	64	267	109	274	190	331	54	385	25	373	40	413	74	384	95	423	125	424	165	441	200	458	33	493	63	565	102	598	107	610	136	76	83
1090	0120_14	1206_13	488_11	F1mk	F1mk-0120_14-1090	195	134	220	135	253	61	263	109	271	188	334	54	387	27	375	41	415	73	382	95	421	128	425	168	442	200	458	34	491	64	566	103	600	109	608	139	79	70
1091	0120_14	1206_13	488_11	F1mk	F1mk-0120_14-1091	199	135	220	136	261	56	265	109	278	187	340	49	394	22	382	36	417	71	391	90	431	125	434	165	457	196	469	31	502	60	581	103	615	107	623	137	78	73
1092	0120_14	1206_13	488_11	F1mk	F1mk-0120_14-1092	197	135	222	135	249	61	263	108	270	187	329	55	375	28	369	40	409	73	380	94	421	125	425	165	444	194	449	32	485	61	562	103	603	105	610	129	74	77
1093	0120_14	1206_13	488_11	F1mk	F1mk-0120_14-1093	200	139	225	139	264	59	272	110	281	190	345	53	393	26	384	41	421	74	393	93	434	127	438	169	454	198	470	33	500	63	578	105	615	108	626	141	85	79
1094	0120_14	1206_13	488_11	F1mk	F1mk-0120_14-1094	198	130	224	130	254	55	263	104	273	179	331	46	382	21	372	34	409	67	380	86	419	116	424	153	441	185	456	29	486	56	556	95	595	103	601	128	77	72
1095	0120_14	1206_13	488_11	F1mk	F1mk-0120_14-1095	210	134	234	136	270	57	273	110	285	189	352	49	401	21	390	37	432	70	401	90	441	125	446	165	464	200	479	29	511	60	587	101	624	108	633	135	85	71
1096	0120_14	1206_13	488_11	F1mk	F1mk-0120_14-1096	204	141	228	141	264	62	272	114	284	194	338	55	392	27	379	42	423	75	395	95	436	131	439	171	458	203	467	33	499	63	578	103	615	109	629	137	86	86
1097	0119_14	1206_13	488_11	F1mk	F1mk-0119_14-1097	199	144	222	145	265	66	266	119	270	194	343	58	389	30	376	48	420	80	393	100	429	133	432	175	451	203	464	37	499	68	579	107	615	109	620	135	79	80
1098	0119_14	1206_13	488_11	F1mk	F1mk-0119_14-1098	202	142	224	143	266	63	269	113	279	195	352	54	395	26	383	46	429	76	396	96	436	132	439	172	458	203	477	37	509	68	587	108	621	110	627	137	79	83
1099	0119_14	1206_13	488_11	F1mk	F1mk-0119_14-1099	196	144	219	146	264	59	264	115	279	198	336	53	383	21	374	41	415	72	385	94	427	127	435	170	455	199	458	29	492	60	578	105	613	107	621	130	75	79
1100	0119_14	1206_13	488_11	F1mk	F1mk-0119_14-1100	193	136	215	137	260	58	266	107	273	192	339	49	382	22	375	38	416	70	386	91	423	125	426	165	445	201	460	28	494	59	579	100	608	105	615	138	77	71
1101	0119_14	1206_13	488_11	F1mk	F1mk-0119_14-1101	201	148	227	147	267	67	273	117	281	202	342	60	391	26	380	47	416	81	389	100	431	137	438	179	456	210	471	41	499	70	585	114	621	120	631	151	77	87
1102	0119_14	1206_13	488_11	F1mk	F1mk-0119_14-1102	201	142	224	143	266	60	272	114	283	196	354	52	397	22	387	41	434	72	405	92	437	128	445	173	462	204	481	31	511	58	597	104	626	109	630	141	84	73
1103	0119_14	1206_13	488_11	F1mk	F1mk-0119_14-1103	204	151	230	152	274	71	272	124	280	203	352	65	401	37	389	56	430	88	403	108	436	139	440	185	455	219	484	47	513	76	590	120	630	126	632	159	88	89
1104	0119_14	1206_13	488_11	F1mk	F1mk-0119_14-1104	198	132	222	134	268	55	271	104	276	184	344	50	393	23	381	41	425	71	396	91	425	126	431	167	448	199	477	36	506	63	582	108	617	112	619	145	78	65
1105	0119_14	1206_13	488_11	F1mk	F1mk-0119_14-1105	199	138	223	138	266	59	273	108	277	192	342	51	392	20	383	39	423	69	391	91	432	125	435	165	455	201	474	29	504	57	581	103	618	108	623	140	79	68
1106	0119_14	1206_13	488_11	F1mk	F1mk-0119_14-1106	189	142	214	143	245	62	258	115	266	194	335	56	388	30	378	44	418	76	392	96	424	130	426	171	444	205	467	37	500	65	574	108	608	117	611	148	71	84
1107	0119_14	1206_13	488_11	F1mk	F1mk-0119_14-1107	199	145	222	143	260	58	267	110	283	194	341	49	389	21	376	35	416	65	391	87	422	120	431	161	452	196	467	25	493	48	575	92	616	97	619	130	73	90
1108	0119_14	1206_13	488_11	F1mk	F1mk-0119_14-1108	199	144	226	145	269	61	269	115	278	190	347	57	396	28	386	44	431	77	399	99	438	131	440	173	458	199	475	35	509	64	591	110	620	111	624	138	77	78
1109	0119_14	1206_13	488_11	F1mk	F1mk-0119_14-1109	199	149	225	149	261	69	273	117	282	202	346	57	388	26	379	43	418	75	395	96	431	131	438	170	456	199	469	33	500	58	584	99	616	101	626	132	76	90
1110	0119_14	1206_13	488_11	F1mk	F1mk-0119_14-1110	192	137	216	139	262	60	271	106	275	191	340	53	392	24	382	39	417	70	389	91	430	128	432	167	453	199	467	30	500	57	582	102	612	109	623	137	76	74
1111	0119_14	1206_13	488_11	F1mk	F1mk-0119_14-1111	200	149	225	151	266	65	271	120	280	202	349	55	394	26	386	45	428	76	395	98	433	131	444	173	465	206	477	33	507	62	592	106	624	107	626	140	74	90
1112	0119_14	1206_13	488_11	F1mk	F1mk-0119_14-1112	212	153	235	153	277	74	286	124	292	203	360	69	415	39	403	55	441	89	415	108	450	143	452	185	472	213	487	48	522	78	601	122	636	125	638	156	94	86
1113	0119_14	1206_13	488_11	F1mk	F1mk-0119_14-1113	203	146	226	147	272	65	277	118	283	202	352	58	397	30	385	46	430	76	397	99	435	135	437	178	462	210	473	38	509	65	592	111	625	115	631	148	80	80
1114	0119_14	1206_13	488_11	F1mk	F1mk-0119_14-1114	205	146	229	147	265	71	276	119	282	201	352	66	398	38	386	55	431	85	400	109	435	140	439	180	453	213	476	48	505	75	582	121	619	126	625	156	89	79
1115	0119_14	1206_13	488_11	F1mk	F1mk-0119_14-1115	204	139	225	141	265	61	271	109	279	190	348	52	394	24	385	42	431	74	397	96	437	132	441	172	455	202	476	35	508	63	584	107	620	113	629	142	82	72
1116	0119_14	1206_13	488_11	F1mk	F1mk-0119_14-1116	198	129	222	132	258	52	266	105	272	185	340	49	391	22	379	38	424	70	393	92	429	129	434	168	450	197	471	30	503	60	583	105	613	110	619	138	84	75
1117	0119_14	1206_13	488_11	F1mk	F1mk-0119_14-1117	205	139	229	141	272	64	279	112	280	194	356	57	402	31	394	47	438	79	405	100	441	135	446	175	457	209	483	42	514	68	591	113	630	119	638	150	87	70
1118	0119_14	1206_13	488_11	F1mk	F1mk-0119_14-1118	206	137	228	139	275	56	273	110	282	192	355	49	400	18	388	40	432	70	402	92	441	125	446	169	463	204	479	30	515	60	590	105	626	109	631	143	84	64
1119	0119_14	1206_13	488_11	F1mk	F1mk-0119_14-1119	209	150	239	155	272	72	279	121	287	203	356	63	405	42	392	54	436	87	410	105	445	143	451	181	465	213	487	48	517	72	600	116	636	123	641	153	85	82
1120	0119_14	1206_13	488_11	F1mk	F1mk-0119_14-1120	204	151	227	151	264	69	268	124	287	211	343	63	397	26	381	49	430	81	399	104	440	136	447	178	469	212	472	39	508	72	594	113	629	113	636	139	79	85
1121	0119_14	1206_13	488_11	F1mk	F1mk-0119_14-1121	202	157	226	158	261	78	274	127	279	210	345	71	391	39	380	59	427	91	401	110	436	146	440	188	460	222	472	46	503	76	582	122	620	125	628	158	81	93
1122	0119_14	1206_13	488_11	F1mk	F1mk-0119_14-1122	197	143	221	145	268	65	268	115	275	198	346	57	391	26	378	46	425	78	397	99	432	132	438	172	456	203	470	34	507	67	584	109	616	111	626	137	77	85
1123	0119_14	1206_13	488_11	F1mk	F1mk-0119_14-1123	200	149	223	152	263	72	268	124	279	206	350	62	394	33	384	51	423	85	395	105	435	139	440	181	457	213	479	43	510	72	587	115	624	120	632	152	81	84
1124	0119_14	1206_13	488_11	F1mk	F1mk-0119_14-1124	201	145	222	148	273	64	276	113	280	198	355	57	396	24	387	44	429	76	394	99	437	135	443	175	461	208	479	34	510	63	596	112	629	114	633	144	76	85
1125	0119_14	1206_13	488_11	F1mk	F1mk-0119_14-1125	192	153	214	160	281	98	268	145	257	229	361	111	409	93	396	112	429	155	393	165	423	207	417	249	427	285	487	129	506	166	577	232	610	243	604	272	98	59
1126	0119_14	1206_13	488_11	F1mk	F1mk-0119_14-1126	211	147	235	148	275	73	283	118	289	203	358	64	406	36	391	54	440	83	401	107	440	142	449	181	467	211	480	45	514	72	596	118	629	125	636	157	85	84
1127	0119_14	1206_13	488_11	F1mk	F1mk-0119_14-1127	205	143	226	143	274	63	270	117	281	197	352	56	402	26	390	45	432	80	404	100	440	134	444	176	462	207	481	37	514	66	598	112	633	116	635	147	85	81
1128	0119_14	1206_13	488_11	F1mk	F1mk-0119_14-1128	205	135	228	138	273	58	278	111	279	188	352	53	402	21	389	40	435	72	405	92	440	132	440	174	456	207	483	33	512	65	589	112	626	117	629	151	84	62
1129	0119_14	1206_13	488_11	F1mk	F1mk-0119_14-1129	196	131	221	134	272	52	271	103	275	188	347	49	396	21	386	35	429	66	398	89	434	127	438	169	453	201	474	29	506	58	592	106	623	111	631	136	79	73
1130	0119_14	1206_13	488_11	F1mk	F1mk-0119_14-1130	195	128	219	128	262	51	269	101	270	185	344	44	388	21	377	36	422	64	386	88	428	122	433	163	450	194	467	27	501	53	581	101	617	106	626	137	78	70
1131	0119_14	1206_13	488_11	F1mk	F1mk-0119_14-1131	203	136	226	138	265	66	273	109	275	190	342	60	391	32	379	49	424	79	393	99	428	133	432	172	452	196	467	40	500	67	583	110	614	113	615	138	81	73
1132	0119_14	1206_13	488_11	F1mk	F1mk-0119_14-1132	202	138	225	140	270	62	274	110	277	191	349	54	400	23	390	43	433	76	402	95	435	134	442	175	458	204	482	35	510	65	593	113	627	117	628	145	80	76
1133	0119_14	1206_13	488_11	F1mk	F1mk-0119_14-1133	188	146	210	147	253	66	255	116	267	201	333	55	378	26	368	45	410	76	375	98	418	132	424	177	440	210	455	33	490	64	570	107	605	113	613	146	65	77
1134	0119_14	1206_13	488_11	F1mk	F1mk-0119_14-1134	198	139	224	140	263	57	271	109	274	189	342	51	390	24	379	40	420	73	393	93	425	127	431	168	447	200	464	32	497	62	575	107	607	113	613	141	77	77
1135	0119_14	1206_13	488_11	F1mk	F1mk-0119_14-1135	208	152	233	154	278	68	280	123	292	207	355	63	400	31	388	53	437	84	406	105	445	137	450	181	466	215	483	42	513	75	597	117	634	122	635	153	87	83
1136	0119_14	1206_13	488_11	F1mk	F1mk-0119_14-1136	199	146	220	147	259	66	269	119	283	200	344	61	392	32	380	49	429	80	400	101	433	133	442	174	460	204	474	41	505	68	582	110	617	112	621	134	76	81
1137	0119_14	1206_13	488_11	F1mk	F1mk-0119_14-1137	201	134	224	136	262	55	270	106	275	185	344	48	396	19	382	36	424	69	409	87	431	123	436	164	457	198	473	29	505	58	584	103	617	107	622	140	78	64
1138	0119_14	1206_13	488_11	F1mk	F1mk-0119_14-1138	201	131	227	132	261	53	273	105	277	183	352	47	401	22	390	40	426	71	399	90	437	127	438	169	453	202	479	32	511	64	588	110	622	116	624	147	81	64
1139	0119_14	1206_13	488_11	F1mk	F1mk-0119_14-1139	204	137	229	140	268	58	271	111	283	192	351	49	401	23	391	38	434	72	407	91	440	126	445	169	464	204	481	30	513	59	589	102	624	109	629	141	77	72
1140	0119_14	1206_13	488_11	F1mk	F1mk-0119_14-1140	197	136	223	137	261	57	270	108	278	188	343	50	395	28	380	41	425	70	392	93	433	126	436	167	457	197	477	35	503	58	585	104	616	108	626	139	76	75
1141	0119_14	1206_13	488_11	F1mk	F1mk-0119_14-1141	191	135	215	137	256	59	263	107	270	189	337	52	385	24	375	40	421	74	391	94	428	128	434	169	449	201	473	34	504	64	583	108	614	113	618	144	73	84
1142	0119_14	1206_13	488_11	F1mk	F1mk-0119_14-1142	191	134	216	135	254	54	265	107	267	185	340	47	386	22	372	39	419	70	392	88	425	125	426	168	447	198	467	31	495	56	575	100	607	108	616	135	77	73
1143	0119_14	1206_13	488_11	F1mk	F1mk-0119_14-1143	194	131	219	133	252	53	264	105	267	186	332	48	389	24	376	36	417	69	388	90	422	122	424	165	444	200	467	32	498	59	576	104	611	111	613	144	73	72
1144	0119_14	1206_13	488_11	F1mk	F1mk-0119_14-1144	199	138	226	138	265	58	277	108	283	192	344	53	396	20	379	43	422	68	394	89	432	122	433	162	450	198	475	32	503	59	586	109	619	113	624	145	80	74
1145	0119_14	1206_13	488_11	F1mk	F1mk-0119_14-1145	202	140	230	142	263	62	274	114	282	193	347	54	400	24	388	40	426	73	401	94	437	129	441	170	461	202	474	32	512	61	589	106	626	112	633	137	77	78
1146	0118_14	1206_13	488_11	F1mk	F1mk-0118_14-1146	204	141	224	143	266	65	271	115	275	194	339	57	389	29	379	43	416	76	389	97	428	131	432	172	448	202	460	36	499	60	576	105	608	110	618	140	80	80
1147	0118_14	1206_13	488_11	F1mk	F1mk-0118_14-1147	203	136	224	138	264	62	270	113	279	191	338	56	388	25	378	42	416	75	391	94	429	129	433	170	451	199	464	35	489	59	580	105	610	107	619	140	82	82
1148	0118_14	1206_13	488_11	F1mk	F1mk-0118_14-1148	197	132	219	133	260	55	266	108	266	183	332	52	384	24	370	37	410	71	381	92	423	127	429	167	444	198	462	32	494	61	572	103	605	109	610	140	82	65
1149	0118_14	1206_13	488_11	F1mk	F1mk-0118_14-1149	203	137	231	138	272	62	278	112	283	193	350	54	397	22	390	43	429	77	405	96	443	132	445	173	462	204	477	34	513	64	600	108	630	111	637	142	84	71
1150	0118_14	1206_13	488_11	F1mk	F1mk-0118_14-1150	196	135	220	138	255	62	264	113	274	191	337	55	385	29	374	45	418	78	395	96	432	131	437	169	449	197	470	38	500	64	586	104	619	107	622	135	79	70
1151	0118_14	1206_13	488_11	F1mk	F1mk-0118_14-1151	200	145	223	144	265	65	274	118	276	197	348	54	390	24	380	45	426	76	396	97	433	133	440	174	457	205	471	35	504	66	586	108	619	113	626	140	86	86
1152	0118_14	1206_13	488_11	F1mk	F1mk-0118_14-1152	206	141	231	141	277	63	280	110	292	194	352	56	400	24	390	43	432	74	401	96	439	132	446	173	463	203	480	31	511	62	597	109	628	113	633	142	87	79
1153	0118_14	1206_13	488_11	F1mk	F1mk-0118_14-1153	188	129	214	130	241	59	256	105	259	178	320	48	364	22	360	38	400	68	376	85	409	121	411	157	426	189	441	30	471	56	549	96	580	100	588	128	78	66
1154	0118_14	1206_13	488_11	F1mk	F1mk-0118_14-1154	205	190	229	191	267	113	273	164	278	244	337	104	387	71	377	91	416	123	390	142	431	174	436	216	452	252	473	82	500	109	588	152	617	154	629	187	86	116
1155	0118_14	1206_13	488_11	F1mk	F1mk-0118_14-1155	194	139	218	141	256	61	265	109	270	185	326	56	374	22	363	39	412	69	377	92	415	124	422	165	439	197	455	30	483	58	569	99	600	104	607	137	78	81
1156	0118_14	1206_13	488_11	F1mk	F1mk-0118_14-1156	200	136	225	138	260	63	275	110	275	188	334	58	389	28	377	43	425	78	398	95	432	131	434	170	449	202	470	35	501	64	589	107	621	110	625	137	85	67
1157	0118_14	1206_13	488_11	F1mk	F1mk-0118_14-1157	199	143	225	142	266	60	271	113	279	192	337	53	384	22	376	39	418	71	390	93	428	124	433	166	452	197	461	28	495	59	575	100	610	104	618	138	80	79
1158	0118_14	1206_13	488_11	F1mk	F1mk-0118_14-1158	209	141	227	143	274	65	279	115	283	194	352	54	404	27	392	41	426	73	398	96	435	128	443	170	460	204	476	32	510	61	587	105	618	111	626	141	92	81
1159	0118_14	1206_13	488_11	F1mk	F1mk-0118_14-1159	192	140	218	141	247	61	260	113	270	190	330	52	377	24	368	41	410	75	381	94	419	128	423	170	438	201	460	33	489	60	567	104	599	108	607	140	79	80
1160	0118_14	1206_13	488_11	F1mk	F1mk-0118_14-1160	196	140	219	142	255	68	260	118	270	194	333	56	376	24	365	46	412	76	383	98	421	133	427	174	442	204	461	34	491	61	575	105	604	109	611	142	82	86
1161	0118_14	1206_13	488_11	F1mk	F1mk-0118_14-1161	196	135	220	137	255	61	266	111	272	188	334	52	380	25	369	38	418	70	384	93	422	127	426	166	441	199	466	29	494	58	574	103	605	109	607	140	83	71
1162	0118_14	1206_13	488_11	F1mk	F1mk-0118_14-1162	203	121	226	124	272	48	276	98	276	178	343	48	394	22	383	36	428	69	397	89	434	123	437	163	450	190	474	31	505	60	579	107	612	112	618	139	91	56
1163	0118_14	1206_13	488_11	F1mk	F1mk-0118_14-1163	194	136	220	137	256	64	267	110	265	191	334	57	390	29	376	46	413	76	386	97	421	131	426	170	444	201	464	38	494	67	573	106	604	109	607	137	85	71
1164	0118_14	1206_13	488_11	F1mk	F1mk-0118_14-1164	209	155	233	158	266	78	280	127	280	206	344	69	399	39	383	56	432	84	401	106	438	138	442	178	462	214	480	47	509	71	589	114	622	118	630	148	84	91
1165	0118_14	1206_13	488_11	F1mk	F1mk-0118_14-1165	198	135	225	138	262	61	274	112	269	189	344	55	394	31	384	48	422	80	393	100	428	136	433	176	443	212	478	44	506	72	587	121	619	130	623	162	87	63
1166	0118_14	1206_13	488_11	F1mk	F1mk-0118_14-1166	199	140	223	141	267	61	267	114	279	190	338	55	389	24	375	41	418	72	387	94	429	124	434	165	449	198	467	32	494	61	582	104	611	110	621	137	79	81
1167	0118_14	1206_13	488_11	F1mk	F1mk-0118_14-1167	205	140	227	141	270	63	281	113	282	195	351	53	395	21	387	41	432	74	400	98	437	125	447	167	459	201	473	33	504	63	593	106	627	108	632	133	84	78
1168	0118_14	1206_13	488_11	F1mk	F1mk-0118_14-1168	200	141	223	145	254	66	269	117	276	198	333	56	379	27	374	44	418	76	389	96	425	132	431	170	444	206	460	37	499	64	581	106	611	110	615	138	80	79
1169	0118_14	1206_13	488_11	F1mk	F1mk-0118_14-1169	194	140	222	141	254	64	268	116	272	194	332	60	382	29	373	46	409	81	390	97	426	137	432	176	449	206	467	40	496	67	582	110	613	113	622	143	83	70
1170	0118_14	1206_13	488_11	F1mk	F1mk-0118_14-1170	205	134	228	134	272	58	279	106	279	185	347	51	393	21	386	37	430	68	397	90	435	123	438	166	455	197	468	28	504	59	584	101	619	107	626	138	85	63
1171	0118_14	1206_13	488_11	F1mk	F1mk-0118_14-1171	194	141	217	141	262	61	263	112	268	185	333	53	380	20	370	37	414	67	385	89	422	122	428	163	447	193	455	28	487	56	574	99	608	103	613	131	77	78
1172	0118_14	1206_13	488_11	F1mk	F1mk-0118_14-1172	199	142	224	142	270	62	273	112	282	195	347	52	392	23	381	39	430	70	394	94	432	128	438	169	458	208	473	31	504	59	587	103	620	109	626	138	84	77
1173	0118_14	1206_13	488_11	F1mk	F1mk-0118_14-1173	192	127	217	129	255	50	262	103	265	183	335	48	382	23	371	38	410	70	387	87	420	121	425	160	436	192	462	32	487	56	572	102	604	107	607	140	82	64
1174	0118_14	1206_13	488_11	F1mk	F1mk-0118_14-1174	200	140	223	141	261	60	266	112	272	188	333	53	381	24	371	40	413	71	383	92	421	124	424	167	445	201	458	30	492	60	572	102	603	106	609	139	77	78
1175	0118_14	1206_13	488_11	F1mk	F1mk-0118_14-1175	204	144	229	144	267	60	280	113	280	191	344	50	390	20	380	37	429	66	396	93	435	123	440	168	456	202	472	26	504	56	587	99	620	107	624	140	88	82
1176	0118_14	1206_13	488_11	F1mk	F1mk-0118_14-1176	188	129	211	131	243	56	254	107	258	182	322	49	374	23	361	37	404	68	380	86	411	122	414	160	430	192	457	31	482	54	559	96	592	101	604	129	77	64
1177	0118_14	1206_13	488_11	F1mk	F1mk-0118_14-1177	190	134	216	134	253	56	258	106	270	187	328	51	377	19	369	40	411	72	382	91	421	127	427	168	441	202	461	33	492	59	574	104	604	106	612	138	77	71
1178	0118_14	1206_13	488_11	F1mk	F1mk-0118_14-1178	195	140	218	141	250	65	261	114	269	195	330	54	382	26	370	41	416	74	388	95	424	132	429	172	443	203	468	34	496	61	580	106	611	111	616	144	76	79
1179	0118_14	1206_13	488_11	F1mk	F1mk-0118_14-1179	204	138	228	139	269	61	272	112	278	189	345	52	390	24	382	41	423	71	391	93	433	124	438	162	456	194	468	32	500	60	585	101	612	104	620	136	81	77
1180	0118_14	1206_13	488_11	F1mk	F1mk-0118_14-1180	195	146	219	147	265	67	268	116	272	189	338	57	385	23	377	42	418	72	389	93	426	125	429	168	445	202	457	30	493	61	571	103	603	105	615	137	76	83
1181	0118_14	1206_13	488_11	F1mk	F1mk-0118_14-1181	207	135	234	136	268	65	275	109	282	189	342	58	392	26	383	45	426	75	395	96	435	127	441	165	457	197	471	35	504	66	589	106	618	108	621	136	86	69
1182	0118_14	1206_13	488_11	F1mk	F1mk-0118_14-1182	202	137	224	138	269	57	273	110	278	189	344	50	393	22	378	37	423	70	393	93	431	126	436	168	453	200	469	30	504	58	585	104	619	110	625	141	83	74
1183	0118_14	1206_13	488_11	F1mk	F1mk-0118_14-1183	197	135	218	137	252	59	269	109	272	188	332	50	383	23	370	39	415	71	389	90	425	129	428	166	446	200	465	31	496	58	578	101	610	106	617	136	80	72
1184	0118_14	1206_13	488_11	F1mk	F1mk-0118_14-1184	166	139	191	140	229	60	237	113	244	191	308	52	352	21	347	38	385	71	358	92	394	125	402	168	417	202	430	29	461	58	549	101	577	103	587	136	48	72
1185	0118_14	1206_13	488_11	F1mk	F1mk-0118_14-1185	197	131	223	134	249	61	268	107	274	186	333	50	381	23	372	39	419	69	386	91	423	126	426	165	441	200	463	30	494	57	574	99	605	105	612	134	83	75
1186	0118_14	1206_13	488_11	F1mk	F1mk-0118_14-1186	200	141	223	139	268	61	274	111	279	192	343	54	391	23	382	39	422	73	395	92	433	128	437	171	455	201	472	32	503	61	582	104	613	107	623	136	84	78
1187	0118_14	1206_13	488_11	F1mk	F1mk-0118_14-1187	206	139	229	140	269	63	276	111	281	190	340	55	391	24	382	40	423	70	392	92	429	126	434	166	451	198	466	31	497	59	578	101	610	106	621	135	84	70
1188	0118_14	1206_13	488_11	F1mk	F1mk-0118_14-1188	192	138	217	139	257	62	263	112	266	191	335	54	379	25	369	44	414	76	386	96	423	131	430	170	444	198	462	35	492	64	578	105	609	108	616	142	75	75
1189	0118_14	1206_13	488_11	F1mk	F1mk-0118_14-1189	184	141	212	142	248	63	258	109	263	191	325	54	367	26	358	42	403	76	377	95	415	131	422	166	436	203	450	33	483	64	568	107	601	110	603	139	70	79
1190	0118_14	1206_13	488_11	F1mk	F1mk-0118_14-1190	208	136	228	138	268	60	276	111	281	188	340	53	395	23	383	38	426	69	393	91	434	124	440	165	458	196	471	31	507	59	590	101	619	105	625	136	80	74
1191	0117_14	1206_13	488_11	F1mk	F1mk-0117_14-1191	195	124	223	125	262	50	261	103	270	177	338	46	388	23	378	37	415	69	389	87	425	119	424	160	441	196	469	33	498	61	570	102	607	110	615	138	82	55
1192	0117_14	1206_13	488_11	F1mk	F1mk-0117_14-1192	197	137	222	138	270	58	267	111	281	192	344	53	394	25	380	41	421	75	392	95	433	128	439	166	457	196	472	32	503	61	577	101	613	106	625	133	78	68
1193	0117_14	1206_13	488_11	F1mk	F1mk-0117_14-1193	199	130	222	132	271	53	267	107	278	185	344	51	392	24	384	39	421	72	391	92	428	125	432	162	450	190	469	34	500	60	572	100	605	104	612	133	87	59
1194	0117_14	1206_13	488_11	F1mk	F1mk-0117_14-1194	199	131	223	133	271	56	272	107	279	186	348	53	399	26	387	41	424	72	393	94	433	126	440	163	457	192	473	32	503	60	575	99	611	103	622	131	87	59
1195	0117_14	1206_13	488_11	F1mk	F1mk-0117_14-1195	194	132	219	134	266	56	267	106	275	189	341	50	395	24	383	38	415	71	390	91	427	122	433	160	453	196	469	30	503	59	572	96	608	102	619	132	85	64
1196	0117_14	1206_13	488_11	F1mk	F1mk-0117_14-1196	197	127	222	128	272	49	268	101	273	183	345	47	394	25	386	36	426	69	391	89	430	121	436	158	450	192	474	32	505	58	579	100	613	107	622	128	82	62
1197	0117_14	1206_13	488_11	F1mk	F1mk-0117_14-1197	165	142	189	142	225	60	231	115	249	196	304	51	352	21	343	40	383	71	355	92	392	126	397	170	417	203	428	30	463	59	544	101	578	103	584	136	39	74
1198	0117_14	1206_13	488_11	F1mk	F1mk-0117_14-1198	197	122	222	125	263	49	264	100	271	179	338	48	387	21	381	36	418	67	387	85	425	118	430	153	445	187	466	31	493	55	567	96	604	103	611	130	81	52
1199	0117_14	1206_13	488_11	F1mk	F1mk-0117_14-1199	202	135	226	136	271	57	273	109	284	192	348	52	400	25	388	40	426	73	397	92	439	124	443	162	462	197	474	31	506	60	580	99	622	104	633	132	83	67
1200	0117_14	1206_13	488_11	F1mk	F1mk-0117_14-1200	200	130	224	132	268	50	263	109	271	185	339	48	391	25	379	38	421	69	383	90	423	121	427	161	444	196	464	31	492	58	566	99	605	104	615	132	80	60
1201	0117_14	1206_13	488_11	F1mk	F1mk-0117_14-1201	202	140	225	139	269	60	268	113	281	193	346	54	398	27	385	42	425	76	396	96	435	127	439	166	456	201	470	33	504	62	578	102	612	106	624	134	83	69
1202	0117_14	1206_13	488_11	F1mk	F1mk-0117_14-1202	195	133	222	136	266	58	261	114	267	188	345	58	395	33	381	50	419	84	393	102	429	138	431	176	447	209	470	47	501	80	575	121	612	128	616	158	83	63
1203	0117_14	1206_13	488_11	F1mk	F1mk-0117_14-1203	197	128	218	131	267	55	273	101	271	181	352	51	400	28	389	42	425	76	391	95	430	128	433	167	442	198	476	39	507	69	579	117	617	124	620	149	85	57
1204	0117_14	1206_13	488_11	F1mk	F1mk-0117_14-1204	191	131	218	131	259	52	257	106	272	182	338	47	381	21	376	38	415	68	384	89	419	118	424	156	440	191	460	30	491	58	566	97	599	102	606	131	75	72
1205	0117_14	1206_13	488_11	F1mk	F1mk-0117_14-1205	190	133	217	134	268	57	270	107	271	191	342	54	390	27	380	41	421	74	395	92	430	125	432	165	450	200	471	34	499	61	575	101	609	107	619	134	82	68
1206	0117_14	1206_13	488_11	F1mk	F1mk-0117_14-1206	194	136	220	138	268	61	268	112	275	192	344	57	393	30	387	45	424	78	396	96	433	128	437	164	451	197	471	38	500	66	574	104	609	107	619	133	84	66
1207	0117_14	1206_13	488_11	F1mk	F1mk-0117_14-1207	202	137	226	139	273	60	275	112	283	193	349	55	402	30	389	43	426	76	401	95	440	129	444	168	461	203	479	37	507	61	584	106	623	113	634	143	87	69
1208	0117_14	1206_13	488_11	F1mk	F1mk-0117_14-1208	199	140	221	142	269	62	275	112	277	194	349	56	398	29	386	44	423	78	394	98	435	131	442	169	459	202	475	37	506	64	580	104	614	108	623	137	83	73
1209	0117_14	1206_13	488_11	F1mk	F1mk-0117_14-1209	191	135	217	136	263	54	261	109	268	187	335	48	383	23	371	38	414	69	382	90	418	122	423	162	439	197	460	30	492	59	565	98	601	105	609	131	79	71
1210	0117_14	1206_13	488_11	F1mk	F1mk-0117_14-1210	139	133	162	134	209	54	208	108	220	188	286	48	326	21	317	39	359	70	332	88	373	120	374	158	390	194	407	28	437	57	508	94	545	98	553	129	27	62
1211	0117_14	1206_13	488_11	F1mk	F1mk-0117_14-1211	208	163	230	164	271	80	276	133	288	214	344	71	396	39	385	55	430	83	398	108	441	136	452	174	472	207	473	39	505	66	587	100	628	102	638	131	80	103
1212	0117_14	1206_13	488_11	F1mk	F1mk-0117_14-1212	199	131	222	132	270	54	269	107	278	184	343	46	386	22	381	37	420	69	390	90	432	120	435	157	451	192	473	31	498	55	575	97	611	103	621	133	90	56
1213	0117_14	1206_13	488_11	F1mk	F1mk-0117_14-1213	197	131	219	134	263	53	271	105	274	189	344	49	391	22	384	37	423	69	391	90	431	122	435	162	453	196	473	30	505	58	578	97	616	103	624	132	85	60
1214	0117_14	1206_13	488_11	F1mk	F1mk-0117_14-1214	201	136	224	138	268	58	271	109	279	190	341	52	393	25	382	39	422	71	392	92	429	121	434	158	451	194	468	31	495	56	571	97	603	101	614	131	86	66
1215	0117_14	1206_13	488_11	F1mk	F1mk-0117_14-1215	193	122	219	126	261	45	261	103	270	179	336	43	384	23	376	32	413	65	383	84	418	118	420	158	438	192	459	30	489	56	561	97	598	106	604	135	80	54
1216	0117_14	1206_13	488_11	F1mk	F1mk-0117_14-1216	193	132	222	130	257	56	259	106	268	181	337	49	381	20	377	37	413	69	387	88	424	119	428	156	443	188	462	29	491	57	567	96	605	101	612	123	80	68
1217	0117_14	1206_13	488_11	F1mk	F1mk-0117_14-1217	196	136	220	138	270	58	269	113	275	190	343	54	393	22	383	43	422	75	396	93	429	126	434	165	448	200	472	32	502	63	575	103	611	110	621	137	82	66
1218	0117_14	1206_13	488_11	F1mk	F1mk-0117_14-1218	195	133	220	133	258	56	261	107	268	183	333	50	386	25	376	39	416	69	383	90	420	121	424	158	439	192	462	33	491	59	563	98	599	104	606	132	78	66
1219	0117_14	1206_13	488_11	F1mk	F1mk-0117_14-1219	202	142	222	144	268	65	274	116	277	200	345	62	391	31	385	50	425	80	391	102	431	138	436	171	451	204	472	42	494	67	572	111	608	113	616	140	86	73
1220	0117_14	1206_13	488_11	F1mk	F1mk-0117_14-1220	203	131	227	134	278	56	276	107	276	189	355	50	404	25	392	40	432	72	398	93	436	126	440	164	454	197	480	33	512	59	585	101	621	104	634	132	84	64
1221	0117_14	1206_13	488_11	F1mk	F1mk-0117_14-1221	196	140	218	142	266	63	269	114	275	196	343	57	391	30	381	45	413	81	389	98	429	131	435	168	452	201	468	36	499	65	574	104	610	109	622	136	79	73
1222	0117_14	1206_13	488_11	F1mk	F1mk-0117_14-1222	200	128	223	132	270	53	269	106	279	184	350	48	398	24	390	38	424	71	398	90	437	123	442	159	460	192	471	31	503	56	583	99	616	106	624	132	85	62
1223	0117_14	1206_13	488_11	F1mk	F1mk-0117_14-1223	197	138	226	139	266	58	265	115	277	192	345	54	390	26	384	42	427	76	394	96	436	129	436	169	451	204	475	36	507	67	573	105	614	111	625	136	77	71
1224	0117_14	1206_13	488_11	F1mk	F1mk-0117_14-1224	192	127	216	129	263	53	265	103	267	182	335	51	385	22	378	38	415	72	385	91	423	124	427	161	442	192	465	33	494	61	566	101	604	107	614	132	83	56
1225	0117_14	1206_13	488_11	F1mk	F1mk-0117_14-1225	196	135	221	137	268	56	269	110	274	189	343	52	394	23	383	39	421	72	390	92	428	124	434	162	450	196	467	30	497	57	575	99	608	105	620	134	81	69
1226	0117_14	1206_13	488_11	F1mk	F1mk-0117_14-1226	200	129	224	133	265	55	273	106	277	186	353	50	396	25	389	41	430	71	398	92	435	124	442	161	456	193	478	34	508	60	584	98	619	103	629	128	90	62
1227	0117_14	1206_13	488_11	F1mk	F1mk-0117_14-1227	193	122	217	125	260	47	260	101	271	181	339	45	385	20	378	34	417	66	384	87	424	119	430	156	446	190	465	28	496	54	570	95	601	101	611	131	78	54
1228	0117_14	1206_13	488_11	F1mk	F1mk-0117_14-1228	191	121	215	123	259	49	263	99	269	177	335	46	390	21	382	35	416	66	387	85	424	117	427	155	442	189	470	29	498	54	571	97	607	105	614	135	82	58
1229	0117_14	1206_13	488_11	F1mk	F1mk-0117_14-1229	196	131	219	133	266	53	265	107	273	188	346	47	394	22	383	37	418	71	390	91	427	125	434	162	452	197	469	30	498	57	575	101	609	105	620	133	79	62
1230	0117_14	1206_13	488_11	F1mk	F1mk-0117_14-1230	198	131	221	134	265	58	268	107	279	187	342	53	390	24	385	41	419	74	392	93	430	126	437	163	452	195	470	33	500	60	576	100	612	106	621	133	81	65
1231	0117_14	1206_13	488_11	F1mk	F1mk-0117_14-1231	195	136	222	136	256	60	261	113	270	189	333	54	386	26	375	41	414	75	384	93	423	127	426	166	442	197	460	35	491	64	565	103	603	108	614	130	78	70
1232	0117_14	1206_13	488_11	F1mk	F1mk-0117_14-1232	199	131	222	132	269	53	272	106	283	188	349	49	401	24	391	36	430	71	400	91	441	124	445	162	462	197	484	32	509	58	587	98	622	105	635	133	80	61
1233	0117_14	1206_13	488_11	F1mk	F1mk-0117_14-1233	195	132	219	134	257	57	269	106	276	187	338	51	391	24	379	39	413	72	389	91	428	124	432	162	449	193	468	32	497	59	570	98	612	103	618	131	84	64
1234	0117_14	1206_13	488_11	F1mk	F1mk-0117_14-1234	198	125	224	125	266	51	270	100	277	177	349	46	396	20	388	36	421	68	394	88	435	118	439	157	454	192	476	30	502	55	583	100	615	107	625	136	87	62
1235	0117_14	1206_13	488_11	F1mk	F1mk-0117_14-1235	198	136	222	136	264	59	273	108	279	191	344	54	397	27	385	42	424	75	394	94	436	125	437	163	457	197	471	35	501	62	581	102	617	106	626	129	81	67
1236	0117_14	1206_13	488_11	F1mk	F1mk-0117_14-1236	199	131	224	133	270	57	272	108	278	187	348	52	398	25	387	40	428	71	393	94	434	125	442	162	458	193	475	32	506	60	577	99	612	105	620	131	81	66
1237	0117_14	1206_13	488_11	F1mk	F1mk-0117_14-1237	199	135	224	136	262	56	264	112	275	189	343	52	391	23	383	41	422	73	391	94	432	127	435	164	451	195	468	32	502	63	577	103	619	106	626	132	82	63
1238	0117_14	1206_13	488_11	F1mk	F1mk-0117_14-1238	197	130	219	132	265	55	269	107	275	188	342	52	396	25	384	40	423	74	389	96	430	127	436	164	454	198	468	32	498	61	578	102	612	106	625	131	83	60
1239	0117_14	1206_13	488_11	F1mk	F1mk-0117_14-1239	193	135	216	137	264	56	267	109	275	190	340	51	389	26	379	39	414	72	383	92	426	122	430	160	449	195	461	32	490	56	565	95	601	99	612	129	84	62
1240	0117_14	1206_13	488_11	F1mk	F1mk-0117_14-1240	201	128	228	130	270	53	270	106	281	183	346	49	396	21	388	38	429	70	394	91	436	123	442	161	457	191	481	32	508	56	581	97	618	103	626	132	88	56
1241	0117_14	1206_13	488_11	F1mk	F1mk-0117_14-1241	197	130	220	131	264	52	267	104	275	186	339	48	384	20	379	37	415	68	387	89	425	120	432	157	448	192	461	29	492	55	567	99	599	103	611	132	82	59
1242	0117_14	1206_13	488_11	F1mk	F1mk-0117_14-1242	206	127	226	129	269	53	274	105	278	184	346	49	399	24	388	38	425	69	395	89	433	122	440	158	456	191	475	32	503	56	576	97	616	104	626	131	84	59
1243	0117_14	1206_13	488_11	F1mk	F1mk-0117_14-1243	198	136	224	136	264	56	263	111	278	187	341	50	393	25	383	38	425	69	396	89	430	124	435	164	451	196	470	33	500	60	575	101	610	105	621	133	80	71
1244	0112_14	1206_13	488_11	F1mk	F1mk-0112_14-1244	207	140	233	141	265	62	273	114	282	196	346	56	384	30	379	45	416	77	393	97	431	127	436	166	451	198	469	38	498	63	574	102	611	104	614	134	80	73
1245	0112_14	1206_13	488_11	F1mk	F1mk-0112_14-1245	212	152	240	153	273	74	291	126	295	208	368	68	412	40	406	58	445	91	415	112	457	143	459	186	474	218	496	52	527	84	599	125	640	127	642	149	94	84
1246	0112_14	1206_13	488_11	F1mk	F1mk-0112_14-1246	213	148	232	152	275	74	285	122	286	207	355	66	401	38	392	54	433	86	406	106	443	138	449	181	467	215	482	46	513	72	603	119	633	123	636	150	84	91
1247	0112_14	1206_13	488_11	F1mk	F1mk-0112_14-1247	198	140	224	141	251	64	266	112	276	195	332	58	384	26	371	46	410	75	382	97	423	127	432	167	448	199	466	35	490	60	576	101	612	108	616	134	79	74
1248	0112_14	1206_13	488_11	F1mk	F1mk-0112_14-1248	202	142	226	140	267	59	271	111	279	198	343	54	388	29	377	44	414	73	394	92	432	122	435	168	452	197	473	34	502	60	590	103	625	108	630	133	74	80
1249	0112_14	1206_13	488_11	F1mk	F1mk-0112_14-1249	198	137	228	139	257	62	271	108	274	189	337	56	384	24	375	42	419	71	394	92	434	128	439	167	452	196	470	33	503	62	582	102	618	103	624	135	79	78
1250	0112_14	1206_13	488_11	F1mk	F1mk-0112_14-1250	206	138	231	142	275	65	281	115	277	204	350	70	397	46	386	64	424	99	402	112	433	148	433	192	450	228	479	65	504	95	582	139	617	142	621	175	88	56
1251	0112_14	1206_13	488_11	F1mk	F1mk-0112_14-1251	215	135	236	135	278	56	289	106	289	192	361	49	404	23	393	38	435	73	406	94	443	124	449	168	465	196	488	34	513	61	600	105	631	107	638	139	90	74
1252	0112_14	1206_13	488_11	F1mk	F1mk-0112_14-1252	217	154	243	154	275	76	288	125	295	206	366	68	413	39	401	59	440	90	416	109	455	141	459	182	473	215	493	48	524	76	609	119	643	118	650	146	95	87
1253	0112_14	1206_13	488_11	F1mk	F1mk-0112_14-1253	208	143	230	144	276	68	281	115	285	202	353	62	398	34	389	54	426	86	406	101	439	135	447	174	465	207	481	46	509	72	599	113	629	113	631	141	80	78
1254	0112_14	1206_13	488_11	F1mk	F1mk-0112_14-1254	205	133	234	136	271	65	275	112	285	192	349	58	397	31	390	47	424	79	400	99	441	133	444	171	458	203	480	39	506	66	586	104	625	109	631	134	91	65
1255	0112_14	1206_13	488_11	F1mk	F1mk-0112_14-1255	202	140	229	137	264	63	276	110	277	193	337	56	382	26	374	43	414	76	388	97	429	127	431	168	449	199	470	36	494	62	578	104	610	106	616	135	82	70
1256	0112_14	1206_13	488_11	F1mk	F1mk-0112_14-1256	210	144	236	145	269	66	283	116	286	199	345	59	401	31	391	46	428	78	402	99	442	133	447	173	463	206	477	36	508	65	590	107	630	112	634	141	80	76
1257	0112_14	1206_13	488_11	F1mk	F1mk-0112_14-1257	210	135	232	136	279	61	281	111	280	197	357	58	397	35	392	51	427	84	403	104	438	133	443	178	456	208	483	48	508	74	595	115	625	117	630	143	90	66
1258	0112_14	1206_13	488_11	F1mk	F1mk-0112_14-1258	207	151	235	154	275	70	284	125	290	211	354	65	403	39	390	56	433	88	406	109	445	141	451	180	470	214	487	47	511	75	598	112	637	116	637	141	84	78
1259	0112_14	1206_13	488_11	F1mk	F1mk-0112_14-1259	214	147	237	148	269	71	281	121	290	202	357	60	405	32	398	51	439	84	413	102	453	138	458	180	468	212	490	43	519	74	603	114	640	119	644	147	97	81
1260	0112_14	1206_13	488_11	F1mk	F1mk-0112_14-1260	210	147	232	147	280	68	285	118	285	205	350	62	399	36	390	53	426	85	399	106	441	135	445	180	460	209	478	43	508	70	600	112	628	115	631	143	88	80
1261	0112_14	1206_13	488_11	F1mk	F1mk-0112_14-1261	198	135	224	137	251	63	270	106	276	186	336	55	389	27	381	42	416	74	389	94	431	128	436	168	451	199	472	34	502	62	579	104	616	111	619	136	74	80
1262	0112_14	1206_13	488_11	F1mk	F1mk-0112_14-1262	211	147	235	147	277	64	287	116	292	202	357	60	402	35	396	50	431	83	403	100	445	133	451	176	463	203	490	44	518	70	603	113	634	115	641	141	88	85
1263	0112_14	1206_13	488_11	F1mk	F1mk-0112_14-1263	204	134	230	136	266	62	278	107	278	193	344	57	390	29	381	46	419	78	392	99	429	128	434	169	450	197	469	41	500	66	581	108	611	109	613	136	82	60
1264	0112_14	1206_13	488_11	F1mk	F1mk-0112_14-1264	202	140	229	141	262	65	275	113	282	194	346	56	398	29	388	43	426	75	398	95	437	129	441	170	456	203	483	37	508	61	591	106	624	109	632	137	81	71
1265	0112_14	1206_13	488_11	F1mk	F1mk-0112_14-1265	205	131	230	131	265	59	272	112	280	192	344	55	401	31	387	47	424	83	400	103	439	137	443	177	455	211	481	45	512	74	586	121	621	127	626	153	79	62
1266	0112_14	1206_13	488_11	F1mk	F1mk-0112_14-1266	199	143	224	144	255	62	271	115	280	197	334	59	382	31	372	49	411	80	387	99	429	129	434	170	448	204	465	40	493	65	576	110	608	111	613	141	79	76
1267	0112_14	1206_13	488_11	F1mk	F1mk-0112_14-1267	205	140	229	142	269	63	278	115	280	198	344	58	394	33	385	50	426	81	400	102	439	138	442	178	454	212	479	46	504	70	589	121	619	124	623	151	86	64
1268	0112_14	1206_13	488_11	F1mk	F1mk-0112_14-1268	204	137	232	138	267	63	282	110	286	195	351	54	398	28	389	47	431	78	408	93	447	127	449	170	460	204	484	40	514	66	597	105	629	107	632	132	88	67
1269	0112_14	1206_13	488_11	F1mk	F1mk-0112_14-1269	212	146	234	146	274	69	277	121	283	204	352	62	399	34	393	49	429	82	402	103	443	136	448	183	465	209	488	46	509	71	604	112	636	114	641	147	78	82
1270	0112_14	1206_13	488_11	F1mk	F1mk-0112_14-1270	210	137	235	138	275	61	281	109	284	193	354	55	398	25	389	43	426	75	400	97	440	128	444	169	461	198	479	36	508	61	600	104	631	108	634	140	82	78
1271	0112_14	1206_13	488_11	F1mk	F1mk-0112_14-1271	203	135	233	137	267	62	286	109	282	189	355	56	401	28	393	47	432	79	404	101	444	134	448	170	456	197	482	38	512	69	592	107	625	110	629	139	87	58
1272	0112_14	1206_13	488_11	F1mk	F1mk-0112_14-1272	206	136	234	135	275	61	285	108	283	190	355	53	398	30	388	44	428	78	403	98	442	127	445	168	456	199	483	40	511	66	594	111	632	114	640	143	88	70
1273	0112_14	1206_13	488_11	F1mk	F1mk-0112_14-1273	198	135	225	138	252	61	270	109	275	190	338	54	389	24	379	42	419	73	392	93	430	124	437	164	445	197	466	34	496	62	579	102	614	107	623	134	87	70
1274	0112_14	1206_13	488_11	F1mk	F1mk-0112_14-1274	206	143	235	143	262	62	281	111	287	200	338	58	394	29	383	46	419	76	396	94	436	125	445	165	458	200	472	38	499	64	582	99	616	102	622	127	86	74
1275	0112_14	1206_13	488_11	F1mk	F1mk-0112_14-1275	210	143	239	143	265	64	279	118	290	201	354	56	403	32	395	48	436	79	409	98	447	130	454	174	465	208	484	40	513	69	604	108	638	112	639	140	91	71
1276	0112_14	1206_13	488_11	F1mk	F1mk-0112_14-1276	215	142	238	143	279	58	285	113	292	194	366	54	404	27	399	45	437	79	410	99	446	130	461	174	471	207	490	38	523	70	608	111	641	114	644	141	77	79
1277	0112_14	1206_13	488_11	F1mk	F1mk-0112_14-1277	203	137	232	140	262	60	274	114	276	196	346	57	393	30	384	48	431	78	400	102	439	130	441	172	453	205	478	42	509	70	592	116	620	117	618	147	82	69
1278	0112_14	1206_13	488_11	F1mk	F1mk-0112_14-1278	204	138	234	140	257	66	274	114	283	196	336	63	388	31	381	53	422	84	395	101	434	133	443	173	453	201	475	44	502	71	583	107	616	108	622	135	86	66
1279	0112_14	1206_13	488_11	F1mk	F1mk-0112_14-1279	198	142	225	142	258	65	270	113	278	197	345	58	394	30	384	49	425	79	394	99	439	131	442	172	452	201	475	43	503	69	588	113	622	113	626	142	82	72
1280	0112_14	1206_13	488_11	F1mk	F1mk-0112_14-1280	209	140	231	144	259	66	278	117	282	196	345	58	393	28	384	47	422	80	401	98	440	133	442	174	461	203	475	39	501	68	590	108	621	110	629	138	84	76
1281	0112_14	1206_13	488_11	F1mk	F1mk-0112_14-1281	211	147	231	148	274	70	281	122	284	210	354	63	404	40	396	56	431	91	404	111	444	143	450	186	462	214	490	52	511	78	600	119	635	122	642	150	86	71
1282	0112_14	1206_13	488_11	F1mk	F1mk-0112_14-1282	198	134	230	136	258	60	273	107	278	190	342	53	386	24	377	44	419	73	392	94	433	124	435	165	450	193	474	35	497	63	575	101	614	105	615	130	84	61
1283	0112_14	1206_13	488_11	F1mk	F1mk-0112_14-1283	201	125	224	126	269	54	276	103	268	184	345	50	392	25	384	43	419	73	390	95	430	125	439	166	449	199	482	38	494	61	589	108	622	111	628	138	91	63
1284	0112_14	1206_13	488_11	F1mk	F1mk-0112_14-1284	210	138	235	141	273	63	283	113	286	196	351	56	392	30	386	49	422	80	398	99	438	128	443	174	457	199	478	42	502	64	593	105	625	109	629	133	83	74
1285	0112_14	1206_13	488_11	F1mk	F1mk-0112_14-1285	204	140	230	143	259	64	279	114	279	194	344	56	393	27	382	46	424	78	397	98	440	129	442	169	454	203	471	35	505	66	583	103	621	104	628	128	85	75
1286	0112_14	1206_13	488_11	F1mk	F1mk-0112_14-1286	206	140	232	142	262	65	278	114	290	204	349	56	395	27	386	46	428	77	404	96	444	131	446	174	465	206	479	35	511	65	596	106	626	108	635	136	87	68
1287	0112_14	1206_13	488_11	F1mk	F1mk-0112_14-1287	211	137	237	137	280	55	288	108	290	194	362	51	403	25	398	40	436	77	415	94	447	126	455	169	467	202	490	35	519	62	612	108	640	114	647	145	80	75
1288	0110_14	1206_13	488_11	F1mk	F1mk-0110_14-1288	219	148	241	149	277	69	283	122	294	201	354	60	395	32	387	50	431	80	406	101	443	132	455	171	470	201	476	35	505	61	588	106	622	107	630	136	95	90
1289	0110_14	1206_13	488_11	F1mk	F1mk-0110_14-1289	203	149	229	147	263	67	271	123	285	201	344	60	390	30	382	50	424	79	395	99	436	132	443	174	456	208	474	42	507	68	582	111	620	111	627	141	90	85
1290	0110_14	1206_13	488_11	F1mk	F1mk-0110_14-1290	200	133	226	136	259	55	267	107	277	187	334	49	384	23	371	39	414	74	389	92	427	123	430	163	448	195	464	33	494	62	568	101	606	102	616	130	82	66
1291	0110_14	1206_13	488_11	F1mk	F1mk-0110_14-1291	205	146	229	144	265	61	271	116	287	192	344	54	385	24	377	41	421	75	391	95	431	130	436	169	460	204	470	34	498	63	574	103	614	105	621	136	84	84
1292	0110_14	1206_13	488_11	F1mk	F1mk-0110_14-1292	195	131	216	129	257	57	263	103	270	183	334	54	380	24	371	42	410	73	381	92	419	124	423	160	444	190	457	34	480	60	567	100	602	103	606	127	83	62
1293	0110_14	1206_13	488_11	F1mk	F1mk-0110_14-1293	202	141	225	143	261	69	271	117	275	197	345	62	385	33	377	51	422	82	388	102	424	135	429	174	448	203	463	44	494	73	561	112	606	115	609	143	85	75
1294	0110_14	1206_13	488_11	F1mk	F1mk-0110_14-1294	198	143	224	142	259	60	272	114	277	195	332	55	384	27	376	43	415	75	388	93	427	127	433	168	453	199	466	35	493	60	568	99	610	102	619	129	86	77
1295	0110_14	1206_13	488_11	F1mk	F1mk-0110_14-1295	203	131	231	131	273	54	271	108	284	185	349	53	401	24	389	40	433	72	402	93	435	128	447	165	461	192	479	34	507	64	591	105	624	107	630	130	83	66
1296	0110_14	1206_13	488_11	F1mk	F1mk-0110_14-1296	190	141	215	147	271	77	266	129	259	208	349	84	393	69	386	83	416	121	385	135	416	175	420	212	432	250	473	92	495	120	563	176	598	186	603	214	91	64
1297	0110_14	1206_13	488_11	F1mk	F1mk-0110_14-1297	209	120	231	122	276	48	283	95	283	175	352	46	395	23	390	38	431	66	396	87	434	121	435	160	454	193	474	32	505	58	580	102	618	109	623	137	90	55
1298	0110_14	1206_13	488_11	F1mk	F1mk-0110_14-1298	199	129	224	131	262	57	270	104	273	184	344	51	385	23	377	38	417	70	391	90	427	126	432	160	451	190	469	32	496	60	572	100	608	104	615	131	83	65
1299	0110_14	1206_13	488_11	F1mk	F1mk-0110_14-1299	187	136	213	136	249	56	254	110	266	183	333	49	373	24	369	39	404	71	377	89	410	122	419	159	432	189	453	33	476	57	560	100	592	104	595	131	75	76
1300	0110_14	1206_13	488_11	F1mk	F1mk-0110_14-1300	194	140	218	141	253	60	261	109	274	191	332	52	380	27	372	41	414	72	378	94	422	126	427	165	445	195	463	35	493	62	567	101	604	107	610	136	77	79
1301	0110_14	1206_13	488_11	F1mk	F1mk-0110_14-1301	219	134	239	135	274	57	282	111	290	188	361	53	408	24	402	40	440	75	408	97	447	134	457	171	470	201	492	33	525	62	599	104	637	110	647	140	88	73
1302	0110_14	1206_13	488_11	F1mk	F1mk-0110_14-1302	200	126	223	128	270	62	273	107	270	186	343	63	397	37	387	55	422	89	392	105	426	142	426	180	440	210	472	55	498	89	570	132	607	134	614	164	93	48
1303	0110_14	1206_13	488_11	F1mk	F1mk-0110_14-1303	188	126	218	128	253	59	259	104	266	180	331	52	375	25	367	45	405	73	377	92	414	122	420	161	439	189	451	35	477	59	556	96	591	101	599	125	88	59
1304	0110_14	1206_13	488_11	F1mk	F1mk-0110_14-1304	202	130	230	129	273	56	268	106	278	182	348	49	390	24	385	39	422	70	398	86	433	121	439	160	455	189	480	33	502	59	584	100	616	105	623	131	79	78
1305	0110_14	1206_13	488_11	F1mk	F1mk-0110_14-1305	204	140	227	141	269	62	269	112	280	195	343	53	387	25	378	44	421	74	390	95	429	128	433	167	452	199	469	33	500	66	572	104	605	106	612	132	88	81
1306	0110_14	1206_13	488_11	F1mk	F1mk-0110_14-1306	198	129	226	131	268	54	266	103	274	183	343	50	391	25	380	43	421	75	388	92	428	128	433	165	451	195	472	39	499	64	578	110	619	112	625	139	80	64
1307	0110_14	1206_13	488_11	F1mk	F1mk-0110_14-1307	213	143	235	147	275	67	277	125	286	204	355	63	397	36	390	53	424	87	399	108	441	143	449	184	462	216	480	45	511	74	583	116	624	118	635	149	93	71
1308	0110_14	1206_13	488_11	F1mk	F1mk-0110_14-1308	196	138	221	139	248	63	265	110	272	189	330	56	372	31	367	47	410	75	380	96	417	127	425	163	442	192	458	38	484	62	556	100	594	105	600	131	77	74
1309	0110_14	1206_13	488_11	F1mk	F1mk-0110_14-1309	200	136	225	135	271	54	271	111	274	193	347	52	382	29	380	46	420	77	393	96	425	129	436	168	457	199	470	42	494	66	574	105	610	111	620	137	86	73
1310	0110_14	1206_13	488_11	F1mk	F1mk-0110_14-1310	198	153	220	154	259	72	265	123	271	205	333	65	376	41	366	54	409	81	378	103	418	133	425	172	450	206	455	41	485	68	564	105	602	105	612	134	78	90
1311	0110_14	1206_13	488_11	F1mk	F1mk-0110_14-1311	194	152	219	153	260	73	271	126	274	206	344	67	390	40	380	57	426	89	394	111	432	141	437	183	452	211	471	50	501	81	577	121	611	124	621	149	78	99
1312	0110_14	1206_13	488_11	F1mk	F1mk-0110_14-1312	192	131	214	135	256	59	256	113	266	182	329	57	379	25	366	44	411	73	380	93	416	127	423	164	439	192	456	34	483	60	558	99	595	108	604	131	80	81
1313	0110_14	1206_13	488_11	F1mk	F1mk-0110_14-1313	207	143	228	144	270	65	280	115	283	197	353	57	388	30	379	50	424	79	403	99	439	135	446	173	456	197	470	37	501	65	582	105	622	107	631	135	81	77
1314	0110_14	1206_13	488_11	F1mk	F1mk-0110_14-1314	196	182	219	183	255	100	263	155	275	231	332	94	374	67	365	86	406	116	378	133	418	166	421	207	440	236	456	77	482	103	563	142	595	143	605	171	78	119
1315	0110_14	1206_13	488_11	F1mk	F1mk-0110_14-1315	204	147	230	147	267	62	280	111	285	196	347	55	389	29	382	46	421	78	394	98	437	127	441	168	460	200	470	36	501	69	578	105	615	109	623	132	79	83
1316	0110_14	1206_13	488_11	F1mk	F1mk-0110_14-1316	201	126	225	128	260	59	270	103	270	185	343	54	390	28	382	44	420	73	390	92	428	126	432	163	448	192	466	35	493	61	574	100	608	101	618	126	85	54
1317	0110_14	1206_13	488_11	F1mk	F1mk-0110_14-1317	217	139	239	141	281	63	281	115	286	195	356	58	399	31	388	50	428	81	402	101	441	134	449	171	460	202	485	43	514	70	595	112	624	111	624	142	89	74
1318	0110_14	1206_13	488_11	F1mk	F1mk-0110_14-1318	199	143	226	141	267	57	265	116	277	192	345	54	385	28	380	44	419	73	386	96	424	130	429	165	448	200	468	36	496	62	573	102	608	107	616	138	80	78
1319	0110_14	1206_13	488_11	F1mk	F1mk-0110_14-1319	199	131	224	131	258	53	266	105	272	185	337	53	385	28	374	45	419	75	385	95	423	128	425	159	444	196	469	40	489	65	562	108	605	111	609	139	87	61
1320	0110_14	1206_13	488_11	F1mk	F1mk-0110_14-1320	200	150	221	151	262	70	276	119	279	202	343	63	388	32	381	52	424	81	390	102	428	135	440	172	458	201	468	38	497	65	574	104	614	107	620	136	87	88
1321	0110_14	1206_13	488_11	F1mk	F1mk-0110_14-1321	199	149	223	150	268	69	261	126	276	204	341	67	387	41	377	58	418	90	392	105	428	143	431	181	452	212	467	50	485	75	574	121	610	127	620	152	84	82
1322	0110_14	1206_13	488_11	F1mk	F1mk-0110_14-1322	201	136	224	136	262	57	271	107	277	187	337	50	382	20	375	38	420	68	389	88	425	122	430	160	446	193	463	30	490	57	567	97	598	101	610	130	81	73
1323	0110_14	1206_13	488_11	F1mk	F1mk-0110_14-1323	201	153	227	152	257	73	263	122	281	204	337	60	381	35	375	49	415	77	389	103	425	132	434	170	452	199	460	38	498	61	565	100	601	101	605	129	87	90
1324	0110_14	1206_13	488_11	F1mk	F1mk-0110_14-1324	198	149	227	149	261	66	272	122	280	199	342	64	390	37	381	54	423	84	391	105	427	136	432	178	451	207	473	47	502	74	575	113	610	117	622	147	82	85
1325	0110_14	1206_13	488_11	F1mk	F1mk-0110_14-1325	212	167	233	166	274	85	283	138	293	220	352	74	401	45	393	60	437	90	401	114	444	143	452	186	471	220	484	49	520	78	594	115	629	118	637	148	92	116
1326	0110_14	1206_13	488_11	F1mk	F1mk-0110_14-1326	197	146	221	145	257	65	263	117	277	199	332	58	381	31	373	47	418	80	390	99	428	131	432	170	447	203	469	40	496	69	581	110	614	113	621	137	77	87
1327	0110_14	1206_13	488_11	F1mk	F1mk-0110_14-1327	191	155	218	156	258	78	263	127	270	207	332	73	381	42	372	62	415	95	381	115	420	150	427	187	442	219	461	54	493	86	566	126	604	131	610	158	78	99
1328	0110_14	1206_13	488_11	F1mk	F1mk-0110_14-1328	202	132	228	133	273	53	276	102	278	182	350	47	392	24	388	39	431	68	400	89	429	123	435	162	449	190	475	32	503	60	580	101	617	104	619	128	91	70
1329	0110_14	1206_13	488_11	F1mk	F1mk-0110_14-1329	202	143	226	145	265	64	269	115	274	192	339	55	388	29	379	42	421	71	386	95	429	123	432	163	449	197	467	35	495	58	578	98	609	102	615	127	80	79
1330	0110_14	1206_13	488_11	F1mk	F1mk-0110_14-1330	204	131	227	131	266	60	271	106	276	184	346	52	387	25	381	43	421	73	394	92	433	125	440	166	459	191	470	36	497	63	577	103	610	105	614	131	83	71
1331	0110_14	1206_13	488_11	F1mk	F1mk-0110_14-1331	195	161	221	162	259	79	266	135	277	212	333	70	377	44	366	61	408	90	381	110	418	141	425	177	443	215	459	51	483	72	560	114	600	120	610	146	80	99
1332	0110_14	1206_13	488_11	F1mk	F1mk-0110_14-1332	200	143	223	146	262	62	268	113	277	190	337	55	382	29	371	47	414	77	384	94	422	124	427	167	448	200	462	38	489	65	564	106	605	108	610	134	86	77
1333	206B_14	1206_13	51_12	F1mc	F1mc-206B_14-1333	205	135	232	135	269	60	272	109	279	187	341	54	394	26	384	42	423	73	401	90	435	125	440	164	453	192	473	33	502	58	583	103	617	110	626	134	80	78
1334	206B_14	1206_13	51_12	F1mc	F1mc-206B_14-1334	202	125	230	125	272	52	267	102	275	177	342	48	394	23	384	37	425	68	395	87	429	120	437	158	453	187	468	31	501	56	577	100	607	104	616	130	82	69
1335	206B_14	1206_13	51_12	F1mc	F1mc-206B_14-1335	204	131	230	131	271	54	268	107	277	181	342	49	391	23	382	37	424	70	397	88	430	123	434	160	453	191	468	33	504	59	577	100	608	105	614	135	81	75
1336	206B_14	1206_13	51_12	F1mc	F1mc-206B_14-1336	200	133	224	134	270	58	273	107	273	188	348	53	388	27	380	44	424	76	399	94	430	132	435	171	451	196	470	40	497	66	582	110	613	116	618	146	79	74
1337	206B_14	1206_13	51_12	F1mc	F1mc-206B_14-1337	202	136	229	137	271	58	275	108	283	189	349	52	397	26	386	41	425	73	401	90	433	127	440	166	456	196	475	34	504	58	584	102	619	107	626	137	77	83
1338	206B_14	1206_13	51_12	F1mc	F1mc-206B_14-1338	194	127	217	130	265	51	269	100	267	181	337	46	382	20	375	35	411	66	386	81	421	119	426	158	441	189	461	31	489	53	569	96	601	100	610	130	73	68
1339	206B_14	1206_13	51_12	F1mc	F1mc-206B_14-1339	197	125	224	128	259	55	266	101	265	178	332	48	381	25	371	37	411	69	387	85	417	120	423	158	437	188	460	31	487	55	561	97	599	104	606	131	77	71
1340	206B_14	1206_13	51_12	F1mc	F1mc-206B_14-1340	203	134	229	133	258	61	268	108	275	183	337	53	383	27	373	42	417	74	390	91	426	125	429	164	446	193	464	36	495	61	567	102	599	108	609	136	82	74
1341	206B_14	1206_13	51_12	F1mc	F1mc-206B_14-1341	206	128	229	128	268	55	271	103	277	178	342	49	394	23	385	36	423	69	396	87	428	120	436	157	450	187	471	32	502	57	578	98	610	106	619	132	81	61
1342	206B_14	1206_13	51_12	F1mc	F1mc-206B_14-1342	195	128	220	131	260	56	265	103	266	179	336	49	380	23	375	37	414	68	388	87	421	121	425	158	439	185	463	32	489	55	564	97	599	103	608	131	76	78
1343	206B_14	1206_13	51_12	F1mc	F1mc-206B_14-1343	197	126	222	128	264	55	265	102	269	178	335	49	381	21	374	37	414	67	384	87	418	121	424	160	440	189	459	30	487	53	568	99	599	104	608	133	76	70
1344	206B_14	1206_13	51_12	F1mc	F1mc-206B_14-1344	195	132	221	132	256	58	263	106	266	184	330	53	369	29	366	44	402	75	381	90	410	125	415	162	427	192	448	37	480	64	557	104	585	106	592	133	75	68
1345	206B_14	1206_13	51_12	F1mc	F1mc-206B_14-1345	196	128	223	128	263	55	268	98	273	179	329	50	379	23	368	38	409	69	383	86	418	122	423	159	440	189	451	31	485	57	566	101	600	107	604	130	74	76
1346	206B_14	1206_13	51_12	F1mc	F1mc-206B_14-1346	197	134	224	134	259	60	262	108	274	187	335	53	386	25	374	40	415	71	388	90	424	125	431	163	446	193	463	32	493	58	572	100	605	105	615	127	73	70
1347	206B_14	1206_13	51_12	F1mc	F1mc-206B_14-1347	207	130	234	130	277	54	274	106	284	180	353	48	401	25	390	38	435	69	402	90	438	123	446	161	464	192	483	34	508	61	588	102	624	108	632	138	80	75
1348	206B_14	1206_13	51_12	F1mc	F1mc-206B_14-1348	199	130	224	131	260	59	265	103	270	183	337	53	383	24	376	42	416	74	389	93	425	128	431	165	447	193	468	35	495	61	571	103	610	106	615	133	76	73
1349	206B_14	1206_13	51_12	F1mc	F1mc-206B_14-1349	200	132	224	134	264	61	267	109	272	186	339	57	388	29	376	46	419	77	391	95	426	131	430	168	444	194	468	38	493	66	568	107	606	108	616	136	79	74
1350	206B_14	1206_13	51_12	F1mc	F1mc-206B_14-1350	199	133	223	134	261	59	270	106	274	187	338	54	383	28	374	44	416	75	389	93	423	129	426	167	442	194	467	35	495	64	570	105	603	108	613	132	77	74
1351	206B_14	1206_13	51_12	F1mc	F1mc-206B_14-1351	208	135	233	134	273	57	277	108	285	189	348	52	404	25	392	38	437	72	402	92	437	125	441	166	460	196	481	33	514	61	593	104	621	109	632	138	79	77
1352	206B_14	1206_13	51_12	F1mc	F1mc-206B_14-1352	205	136	229	137	273	59	274	108	281	187	347	52	399	25	387	40	423	73	399	90	437	125	442	163	458	195	480	33	504	58	581	101	620	106	628	136	76	78
1353	206B_14	1206_13	51_12	F1mc	F1mc-206B_14-1353	209	134	236	137	277	59	279	110	286	193	354	53	397	28	389	47	430	80	403	97	435	136	443	174	457	206	481	43	506	71	588	114	624	119	626	153	80	74
1354	206B_14	1206_13	51_12	F1mc	F1mc-206B_14-1354	202	132	226	131	267	56	274	106	279	185	343	51	389	23	379	40	421	71	398	87	430	123	433	164	446	193	473	32	496	57	575	98	614	103	624	134	83	71
1355	206B_14	1206_13	51_12	F1mc	F1mc-206B_14-1355	196	133	222	134	258	59	268	104	270	183	333	51	378	23	371	39	411	69	383	87	417	122	427	158	442	187	454	31	484	55	560	94	594	100	603	127	74	76
1356	206B_14	1206_13	51_12	F1mc	F1mc-206B_14-1356	200	132	226	131	258	56	264	106	276	182	331	49	382	22	373	35	413	66	387	83	421	115	427	156	446	185	460	29	490	52	568	94	599	101	608	126	79	78
1357	206B_14	1206_13	51_12	F1mc	F1mc-206B_14-1357	197	131	223	134	260	59	270	106	271	188	338	53	384	25	375	44	415	76	392	91	425	129	430	166	446	198	463	37	492	61	572	107	609	110	614	140	78	72
1358	206B_14	1206_13	51_12	F1mc	F1mc-206B_14-1358	200	128	225	132	268	58	274	104	275	182	345	53	393	26	385	43	421	73	396	91	429	126	437	162	453	191	473	38	500	62	577	102	613	110	617	136	80	65
1359	206B_14	1206_13	51_12	F1mc	F1mc-206B_14-1359	206	133	231	134	275	55	277	107	281	185	349	51	393	24	385	40	430	71	403	89	432	126	436	165	455	194	473	33	507	61	587	102	617	106	628	135	83	70
1360	206B_14	1206_13	51_12	F1mc	F1mc-206B_14-1360	211	137	237	135	271	62	273	111	288	188	347	54	397	25	387	40	434	73	398	95	438	125	443	164	461	195	475	32	509	63	588	103	620	108	633	130	81	79
1361	206B_14	1206_13	51_12	F1mc	F1mc-206B_14-1361	202	130	226	132	264	60	275	103	271	181	336	53	382	25	375	41	415	71	387	90	425	125	430	164	443	191	463	35	489	57	569	102	603	108	611	136	75	76
1362	206B_14	1206_13	51_12	F1mc	F1mc-206B_14-1362	205	135	233	134	273	58	276	107	283	184	350	53	398	27	391	42	427	75	405	90	439	126	443	165	459	193	479	33	508	58	589	102	623	106	632	134	80	76
1363	206B_14	1206_13	51_12	F1mc	F1mc-206B_14-1363	212	134	237	135	281	58	286	106	290	188	354	54	400	23	390	43	430	74	407	91	443	128	447	165	461	192	482	34	509	60	590	102	630	107	633	135	89	72
1364	206B_14	1206_13	51_12	F1mc	F1mc-206B_14-1364	219	131	243	133	281	60	284	107	292	184	352	55	402	24	390	43	436	74	409	91	441	125	446	165	465	192	482	33	514	63	589	102	623	108	631	132	95	67
1365	206B_14	1206_13	51_12	F1mc	F1mc-206B_14-1365	217	165	239	167	285	90	284	140	291	218	356	85	408	59	398	73	438	104	407	123	445	160	450	198	466	227	488	67	515	90	591	133	629	137	637	166	87	104
1366	206B_14	1206_13	51_12	F1mc	F1mc-206B_14-1366	198	129	222	132	262	60	270	104	271	183	338	56	390	28	378	45	419	73	393	91	425	126	428	164	444	194	464	36	493	63	567	100	610	104	616	130	76	71
1367	206B_14	1206_13	51_12	F1mc	F1mc-206B_14-1367	204	128	230	128	264	55	266	105	280	180	335	48	390	22	380	34	422	67	395	85	430	119	435	157	452	187	469	29	501	55	575	94	610	101	622	128	81	76
1368	206B_14	1206_13	51_12	F1mc	F1mc-206B_14-1368	208	131	233	131	269	58	271	108	279	181	341	52	393	23	383	37	423	69	393	89	430	122	437	159	455	191	468	31	499	56	578	100	609	107	616	132	83	76
1369	206B_14	1206_13	51_12	F1mc	F1mc-206B_14-1369	206	136	229	138	274	60	274	111	280	191	346	55	396	27	383	43	425	74	400	92	434	128	440	167	456	197	470	33	502	60	585	103	616	107	628	131	78	80
1370	206B_14	1206_13	51_12	F1mc	F1mc-206B_14-1370	204	128	230	130	271	55	276	105	282	183	347	49	397	26	385	43	426	77	400	92	434	130	437	169	450	200	477	42	505	69	580	113	620	120	623	154	88	63
1371	206B_14	1206_13	51_12	F1mc	F1mc-206B_14-1371	194	125	220	125	263	54	261	100	264	175	332	51	374	25	367	41	407	72	386	86	414	123	420	159	433	179	453	34	481	60	556	100	588	104	595	129	72	68
1372	206B_14	1206_13	51_12	F1mc	F1mc-206B_14-1372	210	133	235	133	274	58	275	109	287	185	345	54	396	24	388	41	434	72	403	91	440	126	447	163	465	193	480	34	511	60	589	103	627	107	636	140	86	74
1373	206B_14	1206_13	51_12	F1mc	F1mc-206B_14-1373	195	132	220	131	256	61	259	108	268	183	328	56	373	25	369	43	412	73	379	93	413	125	420	162	437	193	455	36	488	63	556	101	591	106	598	132	82	72
1374	206B_14	1206_13	51_12	F1mc	F1mc-206B_14-1374	200	134	223	135	258	64	265	110	268	187	331	58	378	30	375	45	418	78	383	97	419	129	427	166	444	197	462	39	493	65	565	106	601	111	610	138	76	80
1375	206B_14	1206_13	51_12	F1mc	F1mc-206B_14-1375	195	131	219	132	261	57	265	103	265	182	333	50	382	24	370	39	409	71	384	87	414	124	420	162	438	190	453	30	484	57	559	99	591	104	599	130	74	76
1376	206B_14	1206_13	51_12	F1mc	F1mc-206B_14-1376	209	136	234	139	276	60	280	111	282	192	349	53	396	24	384	45	426	78	405	92	443	128	448	171	463	199	479	34	505	61	587	105	631	109	638	142	83	78
1377	206B_14	1206_13	51_12	F1mc	F1mc-206B_14-1377	205	131	229	132	265	58	267	107	277	183	341	52	389	23	384	40	426	72	394	92	430	126	440	162	456	192	463	33	497	59	577	102	608	108	619	134	78	70
1378	206B_14	1206_13	51_12	F1mc	F1mc-206B_14-1378	207	133	229	135	271	60	273	107	278	184	342	56	396	26	386	41	426	73	395	95	430	127	438	163	454	194	469	34	500	61	581	104	616	109	625	133	75	81
1379	206B_14	1206_13	51_12	F1mc	F1mc-206B_14-1379	211	132	234	132	277	59	278	104	282	181	347	53	395	25	387	42	432	72	403	91	434	125	441	162	456	189	476	35	507	61	581	101	614	107	619	133	87	72
1380	206B_14	1206_13	51_12	F1mc	F1mc-206B_14-1380	208	129	235	129	276	54	274	107	283	185	350	56	395	32	387	49	429	80	397	100	434	135	436	175	455	206	476	46	507	77	585	122	617	128	627	157	89	65
1381	206B_14	1206_13	51_12	F1mc	F1mc-206B_14-1381	203	136	229	136	261	60	269	109	279	188	341	54	389	26	379	44	425	74	396	91	433	129	437	167	455	197	473	35	498	63	577	105	617	111	625	139	80	79
1382	206B_14	1206_13	51_12	F1mc	F1mc-206B_14-1382	199	134	225	135	263	60	265	109	273	186	334	55	384	24	375	42	416	74	391	91	424	126	432	164	447	196	463	33	494	60	569	100	606	104	615	130	76	79
1383	206B_14	1206_13	51_12	F1mc	F1mc-206B_14-1383	198	136	227	137	269	59	269	112	272	189	343	56	388	30	379	46	422	75	391	96	423	132	431	171	442	201	473	42	499	65	570	111	607	117	611	147	76	75
1384	206B_14	1206_13	51_12	F1mc	F1mc-206B_14-1384	199	135	224	136	256	59	269	106	272	185	334	50	387	23	375	38	415	70	389	88	425	122	428	161	445	190	462	30	489	55	571	97	607	102	613	130	75	75
1385	0205_14	1206_13	51_12	F1mc	F1mc-0205_14-1385	200	135	223	134	262	59	267	108	273	186	343	52	390	25	380	40	420	72	394	90	428	125	433	167	451	200	469	33	499	61	582	105	618	111	628	136	78	75
1386	0205_14	1206_13	51_12	F1mc	F1mc-0205_14-1386	207	152	227	151	258	70	268	120	278	197	333	61	377	28	369	46	407	73	386	94	422	124	432	165	450	196	454	31	486	55	565	89	602	93	615	123	81	112
1387	0205_14	1206_13	51_12	F1mc	F1mc-0205_14-1387	220	154	243	155	287	79	283	129	294	209	360	74	408	47	399	63	441	95	403	117	441	151	447	191	463	223	490	59	515	88	593	132	624	139	629	166	96	92
1388	0205_14	1206_13	51_12	F1mc	F1mc-0205_14-1388	221	164	245	165	286	86	285	140	294	218	360	80	402	52	396	70	435	99	407	121	443	154	451	195	468	219	484	60	511	87	592	124	632	125	635	150	97	116
1389	0205_14	1206_13	51_12	F1mc	F1mc-0205_14-1389	220	148	246	150	284	73	289	123	291	201	362	67	411	38	398	57	441	88	413	106	446	141	452	183	465	212	490	49	522	79	597	123	636	126	643	160	96	88
1390	0205_14	1206_13	51_12	F1mc	F1mc-0205_14-1390	218	143	244	146	285	71	284	122	291	202	362	67	406	37	400	55	437	89	410	107	443	140	453	183	472	210	491	48	517	75	602	120	641	124	647	149	91	82
1391	0205_14	1206_13	51_12	F1mc	F1mc-0205_14-1391	220	132	242	131	279	56	276	107	291	180	347	52	396	30	385	41	426	69	397	89	432	119	440	157	457	183	474	34	498	54	578	94	615	100	623	122	92	82
1392	0205_14	1206_13	51_12	F1mc	F1mc-0205_14-1392	219	126	242	129	287	55	283	104	292	182	361	48	407	22	398	39	437	70	404	90	441	124	447	164	466	193	484	33	509	60	589	104	627	111	634	137	96	68
1393	0205_14	1206_13	51_12	F1mc	F1mc-0205_14-1393	201	125	226	127	263	56	268	98	271	180	343	51	386	22	379	38	423	71	393	89	427	123	432	161	450	188	470	30	499	59	576	100	618	106	625	132	79	63
1394	0205_14	1206_13	51_12	F1mc	F1mc-0205_14-1394	217	128	243	130	285	60	286	105	285	182	358	52	407	28	398	42	434	74	405	94	437	128	444	168	459	194	482	35	513	63	587	106	626	112	632	139	99	78
1395	0205_14	1206_13	51_12	F1mc	F1mc-0205_14-1395	204	144	226	147	266	74	270	122	274	200	342	69	393	46	379	57	421	91	391	111	423	146	428	187	441	212	470	55	496	83	574	128	608	135	613	160	84	82
1396	0205_14	1206_13	51_12	F1mc	F1mc-0205_14-1396	207	134	230	134	266	61	273	108	281	189	348	54	395	28	388	40	424	73	397	93	431	128	437	168	458	195	479	34	502	59	588	103	619	110	627	137	82	76
1397	0205_14	1206_13	51_12	F1mc	F1mc-0205_14-1397	198	132	222	133	261	62	265	107	269	182	339	56	384	29	377	43	414	75	385	94	420	129	427	168	444	195	467	38	493	63	573	105	609	114	619	140	78	74
1398	0205_14	1206_13	51_12	F1mc	F1mc-0205_14-1398	207	140	233	140	269	63	275	114	285	195	348	56	394	29	387	43	431	77	400	98	436	132	444	172	465	199	483	38	512	66	589	106	629	110	637	140	82	80
1399	0205_14	1206_13	51_12	F1mc	F1mc-0205_14-1399	211	149	235	149	279	75	277	122	283	203	352	69	391	44	383	62	426	88	393	111	428	145	436	189	452	212	473	55	498	81	573	123	611	130	617	154	92	81
1400	0205_14	1206_13	51_12	F1mc	F1mc-0205_14-1400	207	125	230	128	276	54	271	103	279	179	346	51	396	26	384	41	425	73	398	91	428	126	432	165	448	188	476	38	500	65	585	107	616	111	617	139	84	63
1401	0205_14	1206_13	51_12	F1mc	F1mc-0205_14-1401	202	139	226	139	266	60	267	112	278	188	339	51	389	25	379	39	413	71	389	91	424	123	431	164	452	199	469	33	497	56	578	98	615	102	621	134	72	86
1402	0205_14	1206_13	51_12	F1mc	F1mc-0205_14-1402	213	125	239	127	282	53	282	100	283	182	357	49	399	23	395	38	427	71	399	91	439	123	444	162	463	195	481	35	508	63	589	106	628	112	638	136	92	63
1403	0205_14	1206_13	51_12	F1mc	F1mc-0205_14-1403	208	132	236	133	271	56	278	104	282	186	357	50	403	24	394	41	433	70	402	87	437	124	446	165	464	194	481	31	512	60	593	100	636	105	639	135	90	81
1404	0205_14	1206_13	51_12	F1mc	F1mc-0205_14-1404	216	126	239	128	279	54	281	104	285	184	362	48	404	25	394	41	433	74	404	94	438	127	444	169	465	197	482	35	510	63	594	108	631	112	639	136	89	63
1405	0205_14	1206_13	51_12	F1mc	F1mc-0205_14-1405	205	127	226	128	265	55	267	104	276	180	344	49	394	22	386	36	420	68	397	85	431	119	435	160	452	190	474	29	505	55	581	97	620	103	629	132	83	65
1406	0205_14	1206_13	51_12	F1mc	F1mc-0205_14-1406	207	131	229	132	272	53	268	107	276	180	344	48	388	22	379	39	421	69	391	89	424	122	429	162	445	193	463	33	492	62	571	103	608	110	615	140	80	68
1407	0205_14	1206_13	51_12	F1mc	F1mc-0205_14-1407	205	130	232	130	270	54	268	105	280	182	347	48	395	23	387	35	424	67	399	85	433	118	435	158	453	192	477	32	506	55	588	100	622	108	632	135	80	71
1408	0205_14	1206_13	51_12	F1mc	F1mc-0205_14-1408	207	134	229	135	273	59	273	109	278	186	346	54	389	30	381	44	414	76	392	94	427	126	434	165	449	189	464	37	492	65	572	103	610	107	619	133	84	72
1409	0205_14	1206_13	51_12	F1mc	F1mc-0205_14-1409	204	134	227	134	267	55	270	107	271	184	345	50	390	27	382	38	417	72	390	91	427	125	432	166	447	194	466	31	498	59	580	103	613	109	622	137	76	79
1410	0205_14	1206_13	51_12	F1mc	F1mc-0205_14-1410	207	135	229	135	271	57	271	106	278	187	346	51	395	25	387	38	426	69	394	91	431	125	438	165	455	193	474	31	503	58	581	102	617	108	626	137	80	78
1411	0205_14	1206_13	51_12	F1mc	F1mc-0205_14-1411	198	128	228	132	265	57	268	105	272	183	343	50	382	23	378	40	417	73	389	92	421	127	429	165	447	193	466	34	493	62	574	106	610	112	619	137	77	75
1412	0205_14	1206_13	51_12	F1mc	F1mc-0205_14-1412	205	130	225	130	269	57	268	107	274	182	347	51	389	27	379	44	420	76	388	96	424	125	431	167	447	194	466	37	495	66	572	109	610	116	615	147	81	69
1413	0205_14	1206_13	51_12	F1mc	F1mc-0205_14-1413	223	133	248	132	283	56	290	105	294	185	360	52	409	25	398	40	438	70	406	91	444	125	449	166	464	194	485	30	512	58	591	104	629	109	634	138	101	74
1414	0205_14	1206_13	51_12	F1mc	F1mc-0205_14-1414	195	129	218	129	257	56	259	103	267	176	329	50	372	23	363	39	397	70	373	89	409	120	413	158	429	179	448	31	476	57	546	97	583	102	590	129	75	69
1415	0205_14	1206_13	51_12	F1mc	F1mc-0205_14-1415	214	130	237	129	276	52	275	105	286	178	348	47	391	20	381	38	421	69	396	87	427	118	433	157	450	186	469	30	498	58	577	97	608	100	613	131	90	69
1416	0205_14	1206_13	51_12	F1mc	F1mc-0205_14-1416	203	137	226	134	262	58	264	109	273	188	337	51	383	24	375	42	415	75	385	97	420	130	428	168	442	198	460	37	492	66	571	112	605	113	611	143	80	72
1417	0205_14	1206_13	51_12	F1mc	F1mc-0205_14-1417	206	141	228	143	273	67	270	118	271	194	349	66	392	43	382	57	412	91	388	107	421	141	425	182	440	210	465	54	493	81	568	126	610	135	617	164	82	73
1418	0205_14	1206_13	51_12	F1mc	F1mc-0205_14-1418	202	131	226	133	268	56	266	109	271	185	342	55	391	32	381	46	421	79	391	96	422	133	423	173	440	203	472	44	498	72	573	117	603	124	612	154	81	68
1419	0205_14	1206_13	51_12	F1mc	F1mc-0205_14-1419	207	130	231	130	271	55	276	103	278	183	353	50	396	25	386	40	430	71	400	91	434	126	439	165	457	194	477	32	510	60	589	101	628	108	633	138	84	68
1420	0204_14	1206_13	51_12	F1mc	F1mc-0204_14-1420	198	127	223	129	266	54	268	102	267	181	350	47	388	26	374	41	417	74	389	90	422	122	421	167	435	197	465	37	495	66	568	110	604	116	606	151	83	64
1421	0204_14	1206_13	51_12	F1mc	F1mc-0204_14-1421	218	132	240	133	283	56	283	107	291	186	361	51	399	25	397	40	433	73	405	90	440	124	443	166	459	193	483	32	512	61	591	102	624	107	628	132	93	74
1422	0204_14	1206_13	51_12	F1mc	F1mc-0204_14-1422	202	137	227	138	273	57	272	108	273	186	350	50	391	26	381	41	414	73	386	92	425	126	428	167	444	194	469	34	495	58	571	101	607	107	613	138	81	78
1423	0204_14	1206_13	51_12	F1mc	F1mc-0204_14-1423	202	133	224	133	269	56	271	103	274	183	340	49	386	23	376	38	411	70	382	89	420	122	423	165	440	191	467	32	489	55	564	98	601	104	605	135	81	71
1424	0204_14	1206_13	51_12	F1mc	F1mc-0204_14-1424	193	136	217	138	259	63	267	107	268	187	334	59	381	30	373	49	409	77	381	96	419	128	423	168	437	192	464	39	490	65	568	105	604	108	607	133	82	80
1425	0204_14	1206_13	51_12	F1mc	F1mc-0204_14-1425	207	134	235	135	274	57	282	105	282	185	355	51	394	25	389	41	426	73	394	90	431	124	432	166	447	196	476	35	500	62	576	105	609	111	615	141	92	72
1426	0204_14	1206_13	51_12	F1mc	F1mc-0204_14-1426	193	126	216	127	258	56	256	101	265	176	332	52	378	22	368	41	411	73	384	88	416	121	419	158	431	188	464	39	492	69	560	109	599	116	602	143	77	73
1427	0204_14	1206_13	51_12	F1mc	F1mc-0204_14-1427	199	131	219	132	260	53	265	104	268	181	345	47	389	22	377	38	414	72	386	89	419	121	421	163	436	193	465	30	493	60	566	105	603	111	609	140	78	74
1428	0204_14	1206_13	51_12	F1mc	F1mc-0204_14-1428	220	133	241	134	283	58	288	105	297	184	358	51	402	23	395	41	438	71	411	90	449	118	453	159	468	189	489	32	520	61	600	103	633	108	638	129	91	72
1429	0204_14	1206_13	51_12	F1mc	F1mc-0204_14-1429	199	125	221	126	261	52	263	99	267	174	334	47	386	24	376	36	414	68	388	85	423	117	425	156	439	187	465	31	498	58	571	102	605	108	610	139	82	74
1430	0204_14	1206_13	51_12	F1mc	F1mc-0204_14-1430	201	127	224	126	260	53	269	100	271	174	339	47	387	21	377	35	420	68	393	86	428	118	429	156	442	189	470	32	502	59	583	106	616	113	618	142	79	67
1431	0204_14	1206_13	51_12	F1mc	F1mc-0204_14-1431	199	127	222	126	265	52	264	101	270	178	332	47	379	21	371	38	413	66	383	80	424	116	424	152	439	183	469	30	498	57	568	99	606	106	609	130	77	73
1432	0204_14	1206_13	51_12	F1mc	F1mc-0204_14-1432	201	136	223	135	269	59	274	106	279	186	354	48	391	23	385	42	423	74	395	93	430	126	433	170	448	200	475	33	501	61	580	104	617	110	621	136	81	78
1433	0204_14	1206_13	51_12	F1mc	F1mc-0204_14-1433	196	131	222	134	267	58	263	107	278	182	340	52	392	25	381	39	421	72	393	91	432	123	435	164	451	191	475	34	502	60	583	105	614	112	620	141	81	79
1434	0204_14	1206_13	51_12	F1mc	F1mc-0204_14-1434	196	125	219	125	258	52	262	97	269	172	330	48	381	22	370	35	410	68	382	84	418	118	422	156	436	185	463	31	491	58	564	103	601	108	604	137	75	71
1435	0204_14	1206_13	51_12	F1mc	F1mc-0204_14-1435	200	132	223	133	271	56	271	102	275	183	350	52	392	24	385	42	421	72	392	90	426	122	426	165	442	196	472	35	501	62	574	105	611	113	615	141	82	75
1436	0204_14	1206_13	51_12	F1mc	F1mc-0204_14-1436	194	131	217	133	262	50	264	103	269	184	341	48	391	23	379	36	414	70	387	88	421	121	424	164	438	192	469	31	496	60	568	103	603	110	610	140	77	71
1437	0204_14	1206_13	51_12	F1mc	F1mc-0204_14-1437	202	137	223	137	261	57	270	106	272	185	345	49	389	24	378	38	418	69	386	90	422	122	425	163	441	193	466	32	493	58	569	101	606	107	613	136	78	77
1438	0204_14	1206_13	51_12	F1mc	F1mc-0204_14-1438	197	131	220	128	255	53	261	104	266	182	332	50	381	24	370	38	406	69	381	88	413	119	417	158	433	184	454	30	482	57	553	97	591	103	598	130	74	77
1439	0204_14	1206_13	51_12	F1mc	F1mc-0204_14-1439	207	136	229	137	268	60	274	107	279	186	346	51	389	24	378	40	413	71	390	88	422	120	427	161	443	194	463	31	491	57	570	98	606	106	609	131	79	87
1440	0203_14	1206_13	51_12	F1mc	F1mc-0203_14-1440	200	131	227	133	263	59	276	106	276	187	339	53	391	27	380	42	417	74	393	91	430	127	433	166	448	194	467	35	498	61	573	100	607	104	619	130	83	72
1441	0203_14	1206_13	51_12	F1mc	F1mc-0203_14-1441	193	138	221	140	259	63	260	117	269	190	336	59	386	33	374	48	411	82	392	95	427	133	428	172	445	201	463	42	492	69	575	111	607	115	616	142	79	74
1442	0203_14	1206_13	51_12	F1mc	F1mc-0203_14-1442	210	134	236	135	273	59	269	113	289	187	346	54	399	27	390	41	433	72	399	93	434	127	440	165	463	190	478	35	506	58	583	103	613	107	624	136	83	79
1443	0203_14	1206_13	51_12	F1mc	F1mc-0203_14-1443	205	133	231	133	271	57	268	106	280	182	349	51	393	28	385	40	423	70	393	89	427	122	436	162	453	189	467	33	498	57	576	99	609	105	617	133	75	73
1444	0203_14	1206_13	51_12	F1mc	F1mc-0203_14-1444	191	129	219	131	260	56	266	105	266	183	334	51	382	24	374	41	411	74	384	93	420	126	424	165	438	193	453	35	486	65	564	107	593	111	603	132	75	68
1445	0203_14	1206_13	51_12	F1mc	F1mc-0203_14-1445	197	126	220	127	259	58	266	100	268	176	331	53	381	28	374	40	409	73	386	90	420	123	421	159	438	187	456	35	485	60	561	99	595	104	602	129	77	68
1446	0203_14	1206_13	51_12	F1mc	F1mc-0203_14-1446	195	125	221	126	258	51	269	99	269	181	335	48	381	22	376	38	412	68	387	86	423	121	428	160	441	188	459	29	491	55	568	97	605	103	611	130	77	64
1447	0203_14	1206_13	51_12	F1mc	F1mc-0203_14-1447	197	128	220	132	262	57	269	104	268	183	339	51	386	26	377	39	416	71	387	91	427	125	430	164	443	190	457	28	491	57	568	97	601	101	612	128	76	66
1448	0203_14	1206_13	51_12	F1mc	F1mc-0203_14-1448	197	132	224	133	263	60	271	107	274	184	343	55	390	27	380	47	422	78	392	96	428	132	431	171	445	197	463	41	496	70	580	114	608	119	614	145	80	71
1449	0203_14	1206_13	51_12	F1mc	F1mc-0203_14-1449	195	130	223	134	271	60	273	105	270	184	343	57	395	29	385	48	423	80	395	96	432	127	432	167	444	199	465	38	500	69	576	111	608	114	620	140	78	70
1450	0203_14	1206_13	51_12	F1mc	F1mc-0203_14-1450	199	132	224	132	259	58	266	104	267	183	330	53	384	26	374	40	417	71	384	91	420	124	425	162	442	187	453	31	489	60	561	97	595	104	603	130	81	69
1451	0203_14	1206_13	51_12	F1mc	F1mc-0203_14-1451	188	131	215	132	257	58	262	105	264	182	328	54	375	27	362	44	406	75	382	91	417	126	417	164	431	192	450	37	480	64	564	106	592	110	599	132	75	71
1452	0203_14	1206_13	51_12	F1mc	F1mc-0203_14-1452	206	127	234	128	274	60	272	106	285	181	351	55	397	30	387	45	428	74	394	95	433	128	443	165	456	185	468	35	500	63	580	101	623	107	628	131	86	57
1453	0203_14	1206_13	51_12	F1mc	F1mc-0203_14-1453	201	138	230	138	266	64	273	108	281	189	349	56	388	31	382	46	421	79	391	99	427	129	438	166	451	194	468	39	496	65	573	103	611	108	615	131	78	75
1454	0203_14	1206_13	51_12	F1mc	F1mc-0203_14-1454	198	128	226	129	274	53	274	103	273	187	350	51	395	27	385	43	423	75	401	90	431	128	434	167	446	195	466	34	498	64	579	106	611	109	619	135	80	67
1455	0203_14	1206_13	51_12	F1mc	F1mc-0203_14-1455	193	134	221	135	267	61	272	107	266	188	344	57	391	33	380	47	418	79	390	97	427	132	431	170	442	197	461	40	490	67	572	109	602	114	613	137	77	71
1456	0203_14	1206_13	51_12	F1mc	F1mc-0203_14-1456	203	123	231	123	267	57	270	99	279	177	351	52	391	28	379	45	414	74	394	91	428	122	437	160	451	185	466	37	494	63	577	101	613	103	613	128	80	53
1457	0203_14	1206_13	51_12	F1mc	F1mc-0203_14-1457	208	123	233	126	272	58	277	103	283	182	356	54	401	30	389	45	431	74	403	92	436	126	445	165	459	189	473	37	501	64	587	103	621	106	629	133	81	61
1458	0203_14	1206_13	51_12	F1mc	F1mc-0203_14-1458	214	133	240	134	277	59	278	110	290	189	360	55	405	32	396	45	436	77	408	96	445	129	455	166	467	196	479	37	513	66	591	107	632	112	642	135	86	64
1459	0203_14	1206_13	51_12	F1mc	F1mc-0203_14-1459	198	137	226	138	268	63	264	113	276	191	346	59	391	35	376	49	420	80	389	100	425	133	433	171	447	198	465	44	493	67	574	111	609	118	615	139	75	71
1460	0203_14	1206_13	51_12	F1mc	F1mc-0203_14-1460	193	136	221	136	260	60	270	107	272	188	337	53	389	25	377	42	417	74	392	92	429	126	432	165	447	196	465	33	495	61	575	101	608	105	615	130	75	71
1461	0203_14	1206_13	51_12	F1mc	F1mc-0203_14-1461	199	131	225	130	259	56	258	105	272	179	336	49	381	26	372	37	413	68	384	88	415	115	424	150	438	184	455	30	482	52	563	94	601	101	608	126	70	73
1462	0203_14	1206_13	51_12	F1mc	F1mc-0203_14-1462	197	128	224	128	266	54	265	103	272	181	347	50	387	28	375	41	419	74	388	97	421	125	430	164	440	190	461	36	490	62	572	104	606	110	607	138	81	63
1463	0203_14	1206_13	51_12	F1mc	F1mc-0203_14-1463	193	133	219	134	268	55	269	105	266	187	340	51	389	28	379	40	418	73	390	92	423	128	427	170	442	199	459	32	493	61	574	104	607	108	614	138	73	69
1464	0203_14	1206_13	51_12	F1mc	F1mc-0203_14-1464	210	138	237	141	279	63	277	119	287	196	356	58	401	32	390	50	432	81	403	102	437	137	446	176	464	202	477	43	508	73	583	111	625	118	632	142	87	72
1465	0203_14	1206_13	51_12	F1mc	F1mc-0203_14-1465	204	137	233	140	274	66	280	110	284	194	351	62	396	35	388	53	430	83	402	102	435	137	444	176	459	202	471	45	504	71	583	112	617	117	627	143	85	72
1466	0203_14	1206_13	51_12	F1mc	F1mc-0203_14-1466	201	133	232	132	271	57	272	105	282	183	353	52	396	27	389	42	427	75	399	93	431	122	440	161	459	187	471	33	509	65	587	102	629	105	633	126	81	69
1467	0203_14	1206_13	51_12	F1mc	F1mc-0203_14-1467	197	141	222	143	263	65	270	113	275	193	341	60	386	32	378	49	419	82	394	101	430	135	436	175	451	203	462	39	496	67	578	110	610	113	619	140	75	87
1468	0203_14	1206_13	51_12	F1mc	F1mc-0203_14-1468	190	135	215	136	258	61	265	106	266	186	335	56	386	33	371	45	414	79	390	95	423	131	423	169	439	196	456	37	492	68	572	110	606	112	615	138	74	79
1469	0203_14	1206_13	51_12	F1mc	F1mc-0203_14-1469	198	134	227	134	267	61	264	110	272	184	339	55	382	30	375	44	414	75	385	96	420	127	428	163	443	191	455	37	489	65	563	102	599	109	608	136	75	75
1470	0203_14	1206_13	51_12	F1mc	F1mc-0203_14-1470	194	140	218	141	253	66	261	114	268	190	329	60	378	35	369	48	403	80	377	98	418	131	421	170	437	199	452	40	480	65	566	106	594	110	607	136	71	88
1471	0203_14	1206_13	51_12	F1mc	F1mc-0203_14-1471	204	134	227	136	261	64	272	109	277	187	337	56	391	28	377	45	418	76	392	93	429	129	434	168	450	191	467	31	498	64	575	102	608	105	618	132	81	69
1472	0203_14	1206_13	51_12	F1mc	F1mc-0203_14-1472	193	136	219	136	255	60	265	106	267	184	336	52	382	30	368	41	410	71	385	89	420	123	423	161	437	190	454	34	484	56	567	98	597	100	605	129	70	87
1473	0203_14	1206_13	51_12	F1mc	F1mc-0203_14-1473	194	128	221	129	259	57	265	104	269	182	336	52	384	25	373	42	418	73	389	94	426	126	427	168	442	189	457	33	490	61	576	103	607	104	620	130	76	71
1474	0203_14	1206_13	51_12	F1mc	F1mc-0203_14-1474	201	127	227	127	264	54	268	102	280	180	343	49	382	24	377	38	415	71	388	90	420	122	432	159	447	184	459	32	488	58	573	97	604	101	612	122	82	61
1475	0203_14	1206_13	51_12	F1mc	F1mc-0203_14-1475	199	128	226	127	266	56	265	103	277	181	346	51	389	28	382	40	421	73	393	92	424	125	434	161	450	187	464	34	497	62	574	102	608	105	615	130	76	70
1476	0203_14	1206_13	51_12	F1mc	F1mc-0203_14-1476	191	137	219	138	256	58	266	107	266	185	335	50	375	27	367	41	408	72	383	90	420	124	422	163	437	191	450	33	484	60	562	97	594	99	604	128	73	78
1477	0203_14	1206_13	51_12	F1mc	F1mc-0203_14-1477	208	126	233	128	270	52	275	105	284	180	354	48	395	24	387	39	423	70	400	88	431	122	438	159	451	188	470	32	500	57	577	98	612	102	621	130	88	62
1478	0203_14	1206_13	51_12	F1mc	F1mc-0203_14-1478	202	122	228	123	270	51	272	97	276	178	342	50	393	23	381	40	422	72	393	90	429	123	436	163	448	192	469	34	500	62	580	108	617	112	624	138	80	55
1479	0203_14	1206_13	51_12	F1mc	F1mc-0203_14-1479	205	129	233	128	278	52	275	104	287	182	355	48	398	20	389	39	428	70	400	90	436	122	442	162	461	193	476	30	510	58	589	101	624	108	634	135	79	59
1480	0203_14	1206_13	51_12	F1mc	F1mc-0203_14-1480	201	136	229	137	270	61	269	111	279	189	346	57	392	34	380	47	415	79	390	98	424	129	428	169	447	198	466	40	495	66	568	104	611	111	619	135	83	72
1481	0203_14	1206_13	51_12	F1mc	F1mc-0203_14-1481	202	124	231	128	270	54	269	104	279	180	351	50	391	26	388	41	424	74	394	93	428	124	439	161	452	190	471	36	499	62	579	103	618	110	623	131	81	59
1482	0203_14	1206_13	51_12	F1mc	F1mc-0203_14-1482	201	134	229	134	262	61	269	108	279	185	345	53	388	28	382	43	421	73	392	93	426	125	433	163	446	195	466	37	497	60	571	102	607	107	613	132	75	75
1483	0203_14	1206_13	51_12	F1mc	F1mc-0203_14-1483	197	128	226	129	260	56	265	103	273	176	338	51	385	26	376	40	411	72	387	89	421	122	431	159	442	181	459	33	490	59	563	98	603	104	612	130	80	63
1484	0203_14	1206_13	51_12	F1mc	F1mc-0203_14-1484	209	129	237	130	280	60	279	106	286	181	355	58	399	32	392	46	430	76	401	96	436	127	446	164	460	188	471	37	504	65	582	102	623	106	628	129	88	57
1485	0203_14	1206_13	51_12	F1mc	F1mc-0203_14-1485	192	135	218	137	260	61	266	110	265	189	335	56	380	29	375	45	412	78	389	94	423	131	425	171	441	197	452	35	489	66	567	105	603	109	614	138	78	78
1486	0203_14	1206_13	51_12	F1mc	F1mc-0203_14-1486	195	133	222	132	261	57	258	110	267	183	336	54	385	29	376	43	411	75	388	91	422	127	423	166	438	196	457	34	490	65	568	106	600	113	609	140	74	78
1487	0203_14	1206_13	51_12	F1mc	F1mc-0203_14-1487	196	144	223	144	266	64	273	115	278	197	340	60	391	34	382	47	418	79	395	95	429	133	432	171	447	206	459	35	498	64	581	107	610	111	622	137	77	79
1488	0203_14	1206_13	51_12	F1mc	F1mc-0203_14-1488	195	133	219	135	263	60	268	107	267	186	338	55	387	32	377	45	415	77	391	96	422	131	424	168	438	197	460	39	485	64	572	109	598	111	612	138	73	78
1489	0203_14	1206_13	51_12	F1mc	F1mc-0203_14-1489	198	133	222	135	269	61	269	109	272	188	339	57	389	34	380	48	415	78	389	95	422	129	421	168	437	200	461	42	492	68	565	108	599	114	607	142	84	69
1490	0203_14	1206_13	51_12	F1mc	F1mc-0203_14-1490	193	132	220	132	256	56	265	104	265	182	333	51	379	26	372	40	411	72	381	91	417	121	418	159	435	194	451	34	489	63	564	101	597	106	605	134	73	73
1491	0203_14	1206_13	51_12	F1mc	F1mc-0203_14-1491	199	125	224	129	268	60	273	103	273	182	341	56	393	29	382	44	420	76	394	94	430	130	430	167	443	198	464	37	497	64	577	106	606	113	621	137	83	65
1492	0203_14	1206_13	51_12	F1mc	F1mc-0203_14-1492	196	123	222	126	261	58	269	99	269	182	334	54	384	25	378	43	415	75	390	92	425	126	428	163	442	191	464	34	496	64	572	102	605	107	613	127	82	61
1493	0202_14	1206_13	51_12	F1mc	F1mc-0202_14-1493	200	124	226	124	267	51	270	101	276	178	340	46	384	21	375	38	415	71	386	86	416	119	427	157	439	188	462	33	494	61	566	101	608	105	613	133	81	52
1494	0202_14	1206_13	51_12	F1mc	F1mc-0202_14-1494	206	125	230	128	278	60	283	102	277	185	360	57	402	34	393	51	428	86	401	100	431	138	431	177	442	210	475	52	505	82	575	131	605	136	610	168	87	57
1495	0202_14	1206_13	51_12	F1mc	F1mc-0202_14-1495	206	137	228	137	268	68	270	113	281	190	345	61	389	34	380	54	421	82	392	99	426	131	434	168	449	192	467	44	501	72	574	108	615	112	620	136	80	79
1496	0202_14	1206_13	51_12	F1mc	F1mc-0202_14-1496	205	131	228	131	257	58	271	101	277	178	335	51	379	24	370	41	409	73	388	87	419	119	423	157	437	189	459	33	486	59	556	100	596	104	606	134	80	71
1497	0202_14	1206_13	51_12	F1mc	F1mc-0202_14-1497	205	131	230	129	271	54	272	102	281	179	350	47	391	21	380	37	420	67	390	87	425	115	433	154	450	189	462	30	499	55	574	95	615	101	622	130	79	72
1498	0202_14	1206_13	51_12	F1mc	F1mc-0202_14-1498	206	130	230	132	270	58	275	106	283	188	351	52	395	25	385	44	430	71	401	92	429	126	432	167	449	194	469	34	505	64	569	101	602	103	612	132	80	71
1499	0202_14	1206_13	51_12	F1mc	F1mc-0202_14-1499	198	130	225	132	261	56	267	105	278	182	339	53	389	25	379	42	416	75	392	92	424	124	431	162	446	191	464	35	496	64	574	104	615	109	618	137	78	67
1500	0202_14	1206_13	51_12	F1mc	F1mc-0202_14-1500	213	134	237	136	274	62	282	110	292	191	353	56	397	31	387	49	421	81	403	96	436	130	438	167	456	200	465	41	499	68	572	108	611	113	618	141	87	71
1501	0202_14	1206_13	51_12	F1mc	F1mc-0202_14-1501	205	139	231	140	261	62	269	113	288	193	344	54	383	28	378	45	417	76	392	93	427	125	429	165	445	198	457	37	493	66	560	105	596	107	601	135	87	73
1502	0202_14	1206_13	51_12	F1mc	F1mc-0202_14-1502	202	128	226	129	263	53	271	102	275	179	346	48	390	25	382	39	417	71	389	89	424	118	432	155	445	186	468	35	497	61	568	99	606	106	612	135	80	64
1503	0202_14	1206_13	51_12	F1mc	F1mc-0202_14-1503	208	138	235	136	270	61	276	112	290	192	350	52	393	29	384	45	420	75	398	94	430	128	431	168	450	200	465	37	502	66	571	106	608	112	615	142	86	75
1504	0202_14	1206_13	51_12	F1mc	F1mc-0202_14-1504	215	136	240	136	270	62	286	109	292	189	352	54	397	28	386	45	422	78	402	96	434	128	439	167	454	197	469	38	499	67	574	105	606	109	615	138	87	76
1505	0202_14	1206_13	51_12	F1mc	F1mc-0202_14-1505	210	141	238	141	274	66	276	119	287	196	356	59	395	35	386	50	425	84	399	104	434	137	437	177	454	204	472	44	504	75	578	115	608	120	618	149	91	74
1506	0202_14	1206_13	51_12	F1mc	F1mc-0202_14-1506	200	128	222	128	263	55	272	101	279	177	344	49	388	24	381	40	419	73	393	90	424	120	429	157	444	190	469	33	500	61	575	100	612	105	619	133	80	65
1507	0202_14	1206_13	51_12	F1mc	F1mc-0202_14-1507	216	147	236	146	278	68	281	121	292	201	355	62	401	35	392	54	425	86	403	102	438	139	446	177	465	204	477	45	510	75	590	113	628	117	636	143	92	83
1508	0202_14	1206_13	51_12	F1mc	F1mc-0202_14-1508	209	133	236	132	259	62	275	107	283	186	338	54	388	28	377	44	414	74	391	93	424	127	427	167	446	195	459	34	493	65	564	102	597	105	607	135	85	69
1509	0202_14	1206_13	51_12	F1mc	F1mc-0202_14-1509	203	126	229	126	268	58	274	101	278	181	346	52	386	23	380	44	415	73	394	93	422	124	429	160	445	187	462	36	499	64	567	98	611	104	616	130	79	59
1510	0202_14	1206_13	51_12	F1mc	F1mc-0202_14-1510	205	132	230	131	267	59	267	106	277	184	345	54	387	28	377	47	421	78	391	95	424	127	433	165	451	191	465	39	498	72	579	107	617	110	622	135	79	68
1511	0202_14	1206_13	51_12	F1mc	F1mc-0202_14-1511	208	129	233	129	271	55	274	106	281	183	352	52	392	28	386	44	424	75	394	95	429	123	441	160	454	188	469	35	504	64	578	99	617	101	624	129	84	62
1512	0202_14	1206_13	51_12	F1mc	F1mc-0202_14-1512	212	121	236	122	273	54	272	102	280	176	343	53	386	25	375	44	415	73	394	92	426	122	425	160	439	185	463	37	493	64	552	100	598	103	606	128	88	54
1513	0202_14	1206_13	51_12	F1mc	F1mc-0202_14-1513	207	130	234	130	268	56	270	106	281	182	343	49	390	24	380	39	419	70	392	85	425	117	432	155	446	189	464	28	501	58	574	99	615	103	622	132	82	64
1514	0202_14	1206_13	51_12	F1mc	F1mc-0202_14-1514	198	132	219	132	253	55	264	104	277	187	332	50	376	25	368	42	407	72	382	89	415	123	420	162	436	191	451	34	480	64	551	101	587	105	596	132	81	61
1515	0202_14	1206_13	51_12	F1mc	F1mc-0202_14-1515	205	127	234	129	274	52	273	103	281	180	349	49	394	19	383	39	422	71	397	88	427	119	439	159	453	184	468	31	504	61	579	99	617	99	624	130	84	66
1516	0202_14	1206_13	51_12	F1mc	F1mc-0202_14-1516	204	135	233	134	272	57	271	109	284	186	350	50	396	23	387	42	424	73	393	92	430	124	438	165	454	194	471	34	508	65	583	103	621	109	629	139	81	79
1517	0202_14	1206_13	51_12	F1mc	F1mc-0202_14-1517	215	140	238	140	269	64	279	112	295	194	351	59	394	28	389	46	428	80	402	100	439	129	444	169	459	198	473	38	501	68	576	107	614	109	624	134	92	79
1518	0202_14	1206_13	51_12	F1mc	F1mc-0202_14-1518	206	123	231	125	275	54	277	101	287	178	349	52	397	23	384	44	422	76	397	94	431	123	435	164	448	188	465	35	502	66	573	104	605	108	611	135	85	68
1519	0202_14	1206_13	51_12	F1mc	F1mc-0202_14-1519	213	140	235	141	277	63	277	112	291	194	355	55	394	28	386	44	427	76	398	98	431	130	437	174	453	203	470	34	504	67	580	108	613	113	618	143	86	79
1520	0202_14	1206_13	51_12	F1mc	F1mc-0202_14-1520	213	144	240	143	284	67	288	116	299	199	363	62	411	34	400	51	436	85	408	101	446	134	453	172	471	206	487	43	522	75	596	112	639	118	642	142	94	79
1521	0202_14	1206_13	51_12	F1mc	F1mc-0202_14-1521	207	138	233	138	276	60	277	110	283	192	348	55	392	27	384	45	423	76	395	94	430	125	437	163	455	198	470	32	507	64	581	103	622	107	630	134	82	75
1522	0202_14	1206_13	51_12	F1mc	F1mc-0202_14-1522	204	131	228	131	259	58	270	104	281	180	341	50	384	21	377	40	413	71	390	89	421	123	424	162	442	194	461	31	494	60	563	100	601	106	610	134	77	77
1523	0202_14	1206_13	51_12	F1mc	F1mc-0202_14-1523	202	126	228	126	267	56	271	101	278	179	346	51	388	27	382	45	415	76	393	91	425	120	433	158	448	185	463	34	500	66	570	99	613	102	621	126	81	65
1524	0202_14	1206_13	51_12	F1mc	F1mc-0202_14-1524	209	127	232	128	274	53	275	101	280	176	348	48	398	24	389	38	428	67	398	87	429	117	433	155	450	186	470	33	507	58	581	99	619	104	625	134	84	62
1525	0202_14	1206_13	51_12	F1mc	F1mc-0202_14-1525	212	131	235	134	273	54	281	104	293	184	357	47	394	24	389	38	428	70	400	88	435	124	437	163	459	192	476	32	507	59	578	100	611	103	624	134	83	70
1526	0202_14	1206_13	51_12	F1mc	F1mc-0202_14-1526	201	128	223	129	255	53	266	102	274	179	341	46	384	21	377	37	415	69	388	87	417	119	421	160	439	189	462	32	493	59	561	100	591	105	598	135	77	71
1527	0202_14	1206_13	51_12	F1mc	F1mc-0202_14-1527	204	127	231	127	266	53	271	102	279	179	344	49	387	23	379	40	419	71	391	90	420	121	427	158	444	189	465	35	498	62	568	102	608	108	613	136	84	61
1528	0202_14	1206_13	51_12	F1mc	F1mc-0202_14-1528	203	127	228	126	263	51	271	100	276	179	344	46	391	23	380	38	416	70	388	85	420	116	425	157	444	185	467	31	498	60	569	96	609	101	614	133	80	64
1529	0202_14	1206_13	51_12	F1mc	F1mc-0202_14-1529	204	135	231	138	272	60	276	108	286	191	353	54	393	28	385	45	424	77	401	93	430	130	437	168	452	198	468	39	500	67	576	107	610	114	616	144	83	75
1530	0202_14	1206_13	51_12	F1mc	F1mc-0202_14-1530	199	132	224	132	260	60	267	105	275	182	339	53	384	25	377	43	417	75	388	92	419	122	428	162	445	192	463	35	498	64	568	101	609	105	615	133	76	73
1531	0202_14	1206_13	51_12	F1mc	F1mc-0202_14-1531	212	131	236	133	273	59	277	109	292	187	354	50	397	27	384	44	426	77	399	96	435	127	437	166	454	193	470	36	503	66	573	102	615	105	619	130	88	63
1532	0202_14	1206_13	51_12	F1mc	F1mc-0202_14-1532	207	126	232	126	275	59	272	105	285	183	351	55	399	30	385	48	423	80	399	96	430	128	438	165	453	195	477	43	510	75	584	111	625	113	635	137	85	58
1533	0202_14	1206_13	51_12	F1mc	F1mc-0202_14-1533	203	130	231	130	262	59	266	104	283	184	346	52	388	23	383	44	417	76	395	94	429	128	432	166	446	191	462	35	498	66	570	107	602	110	612	136	80	74
1534	0202_14	1206_13	51_12	F1mc	F1mc-0202_14-1534	197	130	223	132	259	56	271	97	274	181	341	49	391	25	381	39	416	70	388	89	423	119	431	154	444	187	461	31	494	59	574	99	613	105	619	136	76	70
1535	0202_14	1206_13	51_12	F1mc	F1mc-0202_14-1535	210	144	235	146	277	73	279	120	282	198	349	68	392	41	385	59	424	91	393	109	426	140	430	177	448	208	465	51	505	82	580	120	619	124	623	151	90	82
1536	0202_14	1206_13	51_12	F1mc	F1mc-0202_14-1536	207	132	235	131	268	60	269	106	289	184	347	52	392	24	383	42	424	75	397	93	425	123	436	163	454	194	472	35	507	64	582	102	622	107	627	134	81	65
1537	0202_14	1206_13	51_12	F1mc	F1mc-0202_14-1537	202	137	229	135	261	60	262	110	279	186	334	53	378	21	370	42	406	73	385	91	416	123	421	164	438	196	455	31	485	62	556	99	595	104	603	132	79	80
1538	0202_14	1206_13	51_12	F1mc	F1mc-0202_14-1538	199	130	225	130	258	58	266	104	278	184	340	52	378	25	370	43	408	74	389	89	420	125	423	166	441	192	457	35	488	63	559	105	596	109	607	134	77	72
1539	0202_14	1206_13	51_12	F1mc	F1mc-0202_14-1539	201	139	228	138	269	59	274	106	285	190	350	52	394	23	382	42	419	76	398	91	428	123	430	167	447	197	467	32	501	64	573	104	609	109	619	139	80	80
1540	0202_14	1206_13	51_12	F1mc	F1mc-0202_14-1540	212	135	235	136	273	58	282	106	292	188	352	52	393	25	383	43	425	74	402	92	435	126	439	163	456	191	467	32	501	61	572	100	610	103	618	134	87	74
1541	0202_14	1206_13	51_12	F1mc	F1mc-0202_14-1541	199	130	225	129	270	57	270	104	276	182	346	53	387	27	380	44	421	75	389	92	423	125	432	162	447	189	467	38	499	67	571	101	612	104	620	132	82	69
1542	0202_14	1206_13	51_12	F1mc	F1mc-0202_14-1542	203	128	230	128	256	55	269	102	280	182	348	46	391	25	384	40	419	71	389	91	426	123	429	161	446	194	462	32	494	60	567	102	600	105	611	134	79	65
1543	0202_14	1206_13	51_12	F1mc	F1mc-0202_14-1543	201	131	227	131	263	56	273	104	276	183	339	52	382	22	376	42	412	73	389	90	420	122	427	159	448	191	462	33	494	63	571	97	609	102	615	131	77	67
1544	0201_14	1206_13	51_12	F1mc	F1mc-0201_14-1544	213	143	238	144	275	63	275	117	283	196	342	58	391	25	381	43	426	76	396	98	435	128	440	168	460	199	468	33	502	66	570	104	611	106	618	137	86	79
1545	0201_14	1206_13	51_12	F1mc	F1mc-0201_14-1545	210	141	236	142	269	69	276	116	281	195	347	60	387	33	375	53	419	86	396	106	427	141	431	178	445	210	466	41	502	76	573	115	608	119	615	148	85	77
1546	0201_14	1206_13	51_12	F1mc	F1mc-0201_14-1546	204	130	227	131	257	58	267	106	274	182	328	54	378	24	370	40	412	73	391	89	428	127	431	165	445	191	462	28	494	62	567	104	605	107	613	135	78	72
1547	0201_14	1206_13	51_12	F1mc	F1mc-0201_14-1547	208	133	231	132	268	59	267	109	277	185	342	54	388	30	374	43	414	77	387	96	422	129	428	167	442	194	459	36	488	66	560	106	604	110	614	134	82	70
1548	0201_14	1206_13	51_12	F1mc	F1mc-0201_14-1548	203	138	224	137	271	58	269	110	276	192	337	52	386	26	373	40	419	72	387	91	428	125	430	169	450	199	463	29	494	62	573	100	610	105	619	133	79	72
1549	0201_14	1206_13	51_12	F1mc	F1mc-0201_14-1549	214	134	234	135	268	57	271	109	280	184	338	50	382	22	372	38	415	72	390	89	425	119	429	158	442	190	461	32	495	56	566	96	606	102	610	128	80	72
1550	0201_14	1206_13	51_12	F1mc	F1mc-0201_14-1550	202	133	227	133	257	55	268	107	278	185	330	48	382	22	370	35	410	68	389	86	425	123	429	162	443	193	463	31	493	57	564	99	600	105	603	135	85	67
1551	0201_14	1206_13	51_12	F1mc	F1mc-0201_14-1551	197	138	223	139	259	60	264	114	275	192	339	52	380	26	370	44	418	76	382	97	421	129	426	167	444	194	454	33	488	67	560	105	598	110	604	137	75	79
1552	0201_14	1206_13	51_12	F1mc	F1mc-0201_14-1552	215	130	238	131	275	58	278	106	281	186	354	53	394	27	382	46	422	77	399	95	433	125	435	161	446	195	468	33	503	66	575	104	618	107	623	134	87	63
1553	0201_14	1206_13	51_12	F1mc	F1mc-0201_14-1553	216	137	235	141	276	61	275	113	281	190	339	55	386	24	378	42	423	75	394	94	433	128	440	164	461	196	471	33	500	63	563	97	607	103	618	132	84	72
1554	0201_14	1206_13	51_12	F1mc	F1mc-0201_14-1554	196	131	223	132	255	61	263	107	265	184	331	55	379	29	368	43	407	77	379	97	415	131	420	170	433	195	453	38	483	70	559	112	593	115	597	141	78	67
1555	0201_14	1206_13	51_12	F1mc	F1mc-0201_14-1555	217	131	239	132	274	57	278	107	284	184	347	47	388	24	382	40	421	73	394	89	432	125	435	164	450	196	467	34	505	60	581	100	618	106	625	134	86	71
1556	0201_14	1206_13	51_12	F1mc	F1mc-0201_14-1556	205	132	229	133	274	56	279	106	279	186	347	50	395	26	384	42	426	76	403	91	441	127	444	169	459	193	477	36	508	68	587	110	627	112	629	139	82	66
1557	0201_14	1206_13	51_12	F1mc	F1mc-0201_14-1557	203	140	231	144	270	69	275	118	279	197	341	61	388	33	377	51	416	83	393	100	434	138	438	178	450	203	468	39	500	70	577	113	614	118	622	145	84	80
1558	0201_14	1206_13	51_12	F1mc	F1mc-0201_14-1558	197	141	223	141	259	66	264	114	270	188	332	59	386	31	374	47	416	77	389	97	428	134	429	177	445	201	462	38	492	69	569	113	604	118	613	145	80	74
1559	0201_14	1206_13	51_12	F1mc	F1mc-0201_14-1559	200	129	227	130	253	57	263	106	269	183	331	49	380	21	372	37	415	67	383	86	422	122	428	161	446	193	466	29	492	56	569	99	606	107	612	131	77	69
1560	0201_14	1206_13	51_12	F1mc	F1mc-0201_14-1560	200	144	225	145	260	66	265	119	275	197	338	58	382	26	372	48	416	79	391	99	432	135	437	176	453	205	462	37	501	71	574	110	610	111	620	142	78	78
1561	0201_14	1206_13	51_12	F1mc	F1mc-0201_14-1561	210	150	234	151	279	69	275	127	281	209	344	65	391	31	380	53	430	85	399	104	438	138	445	178	466	212	475	41	504	75	573	107	616	112	625	146	85	79
1562	0201_14	1206_13	51_12	F1mc	F1mc-0201_14-1562	209	129	231	130	278	58	277	104	275	182	343	54	389	25	379	42	420	74	393	92	429	128	432	167	444	190	471	37	503	66	574	106	612	108	616	136	84	69
1563	0201_14	1206_13	51_12	F1mc	F1mc-0201_14-1563	210	140	235	141	273	60	279	112	289	195	344	53	392	23	382	42	422	74	395	96	438	129	435	174	458	199	467	31	501	65	577	107	614	111	622	142	83	76
1564	0201_14	1206_13	51_12	F1mc	F1mc-0201_14-1564	189	136	218	137	261	58	263	109	269	193	335	51	382	25	373	41	414	75	387	94	425	126	430	168	447	198	462	32	495	67	571	102	605	107	613	131	76	75
1565	0201_14	1206_13	51_12	F1mc	F1mc-0201_14-1565	215	138	239	138	279	58	277	113	285	187	347	51	396	23	387	38	425	71	400	90	439	122	440	165	460	193	473	30	505	62	576	99	618	105	624	132	87	75
1566	0201_14	1206_13	51_12	F1mc	F1mc-0201_14-1566	202	136	224	137	259	61	264	111	273	188	326	53	370	26	360	41	407	73	379	95	416	127	422	166	440	195	452	33	485	63	556	103	594	105	601	133	76	70
1567	0201_14	1206_13	51_12	F1mc	F1mc-0201_14-1567	213	133	236	133	283	57	279	106	286	187	347	54	389	24	383	41	429	74	396	94	438	124	439	163	453	191	471	36	500	63	573	102	614	107	619	132	89	68
1568	0201_14	1206_13	51_12	F1mc	F1mc-0201_14-1568	227	129	249	130	291	56	287	110	297	187	363	55	408	25	401	45	439	77	412	95	448	130	450	169	466	197	483	36	521	70	590	108	629	111	634	140	95	60
1569	0201_14	1206_13	51_12	F1mc	F1mc-0201_14-1569	208	135	231	136	270	60	274	107	279	184	341	50	382	26	374	39	412	71	386	90	422	122	423	162	439	192	466	33	492	59	557	97	603	105	609	130	85	70
1570	0201_14	1206_13	51_12	F1mc	F1mc-0201_14-1570	215	131	242	132	290	59	283	107	284	186	353	56	398	27	393	44	431	79	406	97	445	129	444	168	456	198	480	39	515	70	589	111	628	115	632	137	87	67
1571	0201_14	1206_13	51_12	F1mc	F1mc-0201_14-1571	201	137	225	138	270	58	271	109	273	194	338	54	385	26	375	44	420	75	396	93	433	124	436	167	449	196	467	36	502	67	574	104	614	106	621	129	82	69
1572	0201_14	1206_13	51_12	F1mc	F1mc-0201_14-1572	205	132	231	133	267	58	266	110	273	182	342	52	382	28	374	43	413	75	387	93	420	125	427	167	438	192	455	34	491	68	560	105	596	109	601	134	85	69
1573	0201_14	1206_13	51_12	F1mc	F1mc-0201_14-1573	204	133	231	134	257	61	270	106	274	185	334	51	380	23	370	40	417	67	388	90	429	124	429	164	446	194	462	31	491	59	566	102	599	106	607	134	86	77
1574	0201_14	1206_13	51_12	F1mc	F1mc-0201_14-1574	209	134	232	135	277	54	272	110	281	186	346	47	390	22	378	37	416	73	394	90	430	127	434	166	449	198	470	30	500	59	572	101	606	107	619	137	85	65
1575	0201_14	1206_13	51_12	F1mc	F1mc-0201_14-1575	217	126	238	128	281	59	277	105	284	184	359	54	398	27	391	47	429	80	402	97	439	128	439	167	454	195	478	38	510	70	582	109	618	110	626	134	87	58
1576	0201_14	1206_13	51_12	F1mc	F1mc-0201_14-1576	199	125	224	126	252	62	267	102	272	181	334	55	378	27	366	46	407	78	389	92	422	126	425	166	440	191	459	37	491	68	559	105	598	108	605	135	84	67
1577	0201_14	1206_13	51_12	F1mc	F1mc-0201_14-1577	207	139	230	141	268	60	275	114	276	190	341	57	390	30	382	47	425	79	394	99	427	133	432	171	452	200	469	40	502	72	565	109	607	114	608	141	83	72
1578	0201_14	1206_13	51_12	F1mc	F1mc-0201_14-1578	214	127	238	129	280	53	277	104	283	180	355	47	401	23	388	38	425	72	394	90	435	122	434	162	448	192	471	33	505	64	569	103	609	109	619	136	83	65
1579	0201_14	1206_13	51_12	F1mc	F1mc-0201_14-1579	206	130	230	131	263	55	263	107	275	182	342	47	385	24	376	36	407	72	390	86	423	121	425	160	439	191	452	29	488	57	564	98	601	103	608	132	80	73
1580	0201_14	1206_13	51_12	F1mc	F1mc-0201_14-1580	213	133	237	135	273	59	273	112	282	187	351	52	391	27	381	44	427	76	392	97	430	126	433	164	448	193	471	38	502	65	570	101	609	106	616	135	83	71
1581	0201_14	1206_13	51_12	F1mc	F1mc-0201_14-1581	207	133	228	134	274	55	268	111	284	188	348	49	396	22	384	38	431	72	395	94	438	127	444	169	462	200	475	31	509	64	589	105	628	110	637	142	80	76
1582	0201_14	1206_13	51_12	F1mc	F1mc-0201_14-1582	198	138	221	138	267	59	266	110	270	191	333	51	384	24	375	39	415	69	386	89	425	122	426	164	445	196	465	33	496	61	567	99	607	107	613	134	78	79
1583	0201_14	1206_13	51_12	F1mc	F1mc-0201_14-1583	211	136	232	136	270	58	272	110	281	192	340	51	386	24	375	39	419	72	394	91	432	125	435	166	452	194	468	32	501	61	574	99	618	105	626	136	84	71
1584	0201_14	1206_13	51_12	F1mc	F1mc-0201_14-1584	210	130	238	131	272	61	273	104	281	182	348	56	386	30	380	49	414	78	387	96	423	128	428	167	444	193	464	39	492	69	562	108	599	110	608	133	89	68
1585	0200_14	1206_13	51_12	F1mc	F1mc-0200_14-1585	211	135	237	137	280	57	284	111	295	192	355	55	404	26	394	46	432	79	408	97	444	131	454	170	470	200	482	35	519	67	598	104	638	108	645	135	83	61
1586	0200_14	1206_13	51_12	F1mc	F1mc-0200_14-1586	207	140	231	141	270	59	277	112	288	197	350	54	390	31	384	49	421	81	392	99	428	133	437	172	457	198	465	38	495	68	576	107	615	111	626	139	87	70
1587	0200_14	1206_13	51_12	F1mc	F1mc-0200_14-1587	211	134	235	135	279	58	278	109	294	192	358	58	408	31	396	50	434	77	410	93	447	129	451	169	467	195	487	42	512	68	603	102	637	103	649	128	87	58
1588	0200_14	1206_13	51_12	F1mc	F1mc-0200_14-1588	214	139	243	141	281	63	286	113	298	196	362	58	412	29	400	48	444	80	414	102	451	132	459	174	478	202	491	38	527	70	605	106	646	111	656	134	83	72
1589	0200_14	1206_13	51_12	F1mc	F1mc-0200_14-1589	211	143	235	144	277	63	284	115	294	201	355	60	408	29	397	47	437	81	417	98	448	133	456	172	475	206	489	36	522	64	602	103	642	107	652	138	82	71
1590	0200_14	1206_13	51_12	F1mc	F1mc-0200_14-1590	207	175	233	173	268	92	275	143	297	223	351	83	395	51	382	72	420	102	400	120	436	148	449	188	471	214	466	55	498	82	585	111	622	112	636	134	77	111
1591	0200_14	1206_13	51_12	F1mc	F1mc-0200_14-1591	208	136	236	138	276	60	283	111	294	196	350	58	405	31	395	49	429	83	410	100	445	129	452	169	471	203	485	40	519	70	597	109	636	111	646	143	86	59
1592	0200_14	1206_13	51_12	F1mc	F1mc-0200_14-1592	210	140	234	141	279	61	285	113	295	197	356	56	406	27	395	47	435	79	411	98	450	130	459	169	476	202	485	36	524	67	602	100	641	106	652	136	86	62
1593	0200_14	1206_13	51_12	F1mc	F1mc-0200_14-1593	205	141	235	144	273	59	286	111	294	198	352	52	399	25	390	44	429	76	406	95	442	126	451	170	468	203	478	33	512	59	597	99	633	102	641	132	80	69
1594	0200_14	1206_13	51_12	F1mc	F1mc-0200_14-1594	210	141	237	141	275	62	282	115	294	196	352	59	402	31	395	49	430	84	411	97	444	133	455	173	473	200	481	39	518	72	593	107	638	111	645	137	84	67
1595	0200_14	1206_13	51_12	F1mc	F1mc-0200_14-1595	212	142	236	144	283	64	282	118	297	204	363	64	415	34	401	54	439	89	409	105	444	139	452	180	474	212	489	48	519	76	598	114	644	119	648	146	90	68
1596	0200_14	1206_13	51_12	F1mc	F1mc-0200_14-1596	213	139	236	141	284	64	283	113	292	199	361	64	407	36	397	58	436	87	409	102	442	138	451	180	471	205	478	46	509	76	595	113	637	114	646	138	83	69
1597	0200_14	1206_13	51_12	F1mc	F1mc-0200_14-1597	211	136	237	137	278	62	283	111	295	193	355	63	410	30	399	53	437	84	416	100	450	133	456	172	471	198	490	41	521	72	604	110	642	111	652	138	88	59
1598	0200_14	1206_13	51_12	F1mc	F1mc-0200_14-1598	211	143	236	143	276	62	278	117	297	200	361	54	406	27	395	48	430	80	409	96	447	131	455	172	473	203	483	38	513	64	601	104	635	110	646	136	83	72
1599	0200_14	1206_13	51_12	F1mc	F1mc-0200_14-1599	205	140	229	141	275	60	275	115	293	202	361	59	400	34	390	53	431	81	398	100	437	135	447	175	465	205	474	44	506	73	584	110	624	110	635	137	83	68
1600	0200_14	1206_13	51_12	F1mc	F1mc-0200_14-1600	204	144	232	146	271	61	274	120	289	203	354	56	398	30	386	50	426	81	396	99	436	133	446	174	464	201	472	39	503	68	584	104	625	107	633	137	82	71
1601	0200_14	1206_13	51_12	F1mc	F1mc-0200_14-1601	211	140	241	139	275	61	278	117	297	199	358	56	408	31	397	48	435	82	411	102	446	133	456	173	477	204	489	37	525	71	599	104	641	107	649	137	85	66
1602	0200_14	1206_13	51_12	F1mc	F1mc-0200_14-1602	207	145	231	148	271	65	276	120	290	203	348	59	396	29	385	50	431	78	405	98	437	129	449	169	469	201	470	35	502	66	584	99	626	100	634	130	83	74
1603	0200_14	1206_13	51_12	F1mc	F1mc-0200_14-1603	206	141	230	141	268	62	274	114	286	197	352	56	391	29	383	49	424	78	397	95	432	130	440	172	460	202	464	39	498	67	577	103	620	106	631	133	82	71
1604	0200_14	1206_13	51_12	F1mc	F1mc-0200_14-1604	205	144	230	145	271	64	275	117	291	204	357	58	402	29	390	51	428	83	404	95	439	134	447	174	469	204	477	42	506	69	592	107	630	111	639	140	83	73
1605	0200_14	1206_13	51_12	F1mc	F1mc-0200_14-1605	207	143	235	143	278	59	285	112	294	200	364	52	413	28	399	44	435	76	411	94	442	132	453	171	469	201	483	32	514	61	599	100	641	105	651	136	83	69
1606	0200_14	1206_13	51_12	F1mc	F1mc-0200_14-1606	211	142	239	141	279	61	281	115	293	200	352	57	410	31	397	47	431	81	409	98	446	133	454	174	472	205	490	37	527	67	599	104	640	109	650	140	80	67
1607	0200_14	1206_13	51_12	F1mc	F1mc-0200_14-1607	211	143	237	142	280	62	281	116	295	200	353	61	406	32	392	52	436	81	409	102	447	132	457	170	471	201	476	37	519	70	599	104	635	105	644	132	83	70
1608	0200_14	1206_13	51_12	F1mc	F1mc-0200_14-1608	201	131	226	132	266	58	273	108	284	192	349	59	395	35	385	50	423	82	397	97	430	132	437	173	453	201	464	44	497	77	579	114	613	118	622	144	82	56
1609	0200_14	1206_13	51_12	F1mc	F1mc-0200_14-1609	206	142	230	142	271	61	280	113	288	195	355	55	396	27	387	47	424	78	397	98	436	128	444	166	461	199	472	35	502	61	582	100	620	104	629	129	81	77
1610	0200_14	1206_13	51_12	F1mc	F1mc-0200_14-1610	211	143	240	144	277	63	281	117	297	199	356	55	404	27	393	46	436	79	410	99	448	131	457	172	476	202	478	34	512	65	594	100	635	103	646	129	81	72
1611	0200_14	1206_13	51_12	F1mc	F1mc-0200_14-1611	211	145	239	149	277	64	286	118	291	203	361	60	403	30	396	51	436	83	409	101	442	138	452	176	472	201	481	39	515	68	595	105	634	108	647	137	82	78
1612	0200_14	1206_13	51_12	F1mc	F1mc-0200_14-1612	208	139	235	140	275	59	281	111	290	194	352	56	399	27	389	45	425	77	397	98	435	131	445	173	465	202	478	38	504	65	589	106	626	109	640	140	88	66
1613	0200_14	1206_13	51_12	F1mc	F1mc-0200_14-1613	209	141	232	143	274	63	279	115	291	200	357	60	399	32	386	53	429	84	400	100	435	135	448	176	465	201	468	42	502	71	587	110	622	111	633	136	84	75
1614	0200_14	1206_13	51_12	F1mc	F1mc-0200_14-1614	209	136	234	140	276	67	277	117	291	197	358	66	405	39	391	59	431	89	406	105	437	138	449	180	466	208	475	49	509	79	588	116	625	118	638	145	87	66
1615	0200_14	1206_13	51_12	F1mc	F1mc-0200_14-1615	207	134	231	136	268	56	279	105	292	191	354	54	402	27	390	45	428	74	405	91	438	126	446	169	469	194	471	37	502	68	589	103	629	105	636	130	83	63
1616	0200_14	1206_13	51_12	F1mc	F1mc-0200_14-1616	213	141	239	142	275	61	282	113	300	197	361	55	407	27	394	46	434	74	407	93	443	127	453	169	475	201	482	34	511	60	594	100	636	106	643	135	88	73
1617	0200_14	1206_13	51_12	F1mc	F1mc-0200_14-1617	208	142	235	143	272	60	285	110	296	196	353	55	398	27	392	45	430	79	408	95	443	132	457	169	469	201	476	36	517	67	590	103	630	108	641	135	80	70
1618	0200_14	1206_13	51_12	F1mc	F1mc-0200_14-1618	211	142	238	142	279	65	283	117	294	200	358	66	402	37	395	57	434	89	412	106	443	138	452	177	468	208	481	45	520	76	593	110	634	113	644	137	83	66
1619	0200_14	1206_13	51_12	F1mc	F1mc-0200_14-1619	205	143	236	145	278	62	284	116	290	200	356	63	407	34	398	53	433	88	412	103	444	140	452	181	466	212	487	45	523	73	601	111	638	116	646	146	86	64
1620	0200_14	1206_13	51_12	F1mc	F1mc-0200_14-1620	207	144	240	145	276	65	283	118	289	207	357	58	401	32	388	51	430	83	407	104	441	135	453	177	472	207	470	37	511	74	590	106	633	108	644	140	86	64
1621	0200_14	1206_13	51_12	F1mc	F1mc-0200_14-1621	207	142	235	143	281	63	281	117	293	202	359	58	404	31	396	51	437	80	411	101	447	133	456	176	475	210	479	39	511	66	598	108	634	110	650	141	85	71
1622	0200_14	1206_13	51_12	F1mc	F1mc-0200_14-1622	207	143	233	144	272	63	274	115	293	202	351	57	401	30	392	49	430	79	407	98	441	132	452	173	468	202	474	38	505	67	591	105	628	107	638	136	84	71
1623	0200_14	1206_13	51_12	F1mc	F1mc-0200_14-1623	218	145	245	145	285	59	287	119	308	205	367	55	417	28	405	46	442	82	422	98	456	135	466	175	485	204	493	35	532	69	611	106	652	110	664	136	87	70
1624	0200_14	1206_13	51_12	F1mc	F1mc-0200_14-1624	208	144	237	146	275	67	279	118	295	204	355	57	403	31	390	50	426	81	405	98	437	135	450	175	467	205	474	41	504	70	588	107	628	111	639	140	85	69
1625	0200_14	1206_13	51_12	F1mc	F1mc-0200_14-1625	215	146	240	151	282	67	287	120	298	207	367	61	416	36	403	53	441	85	420	104	449	143	458	181	482	213	485	44	521	73	608	116	641	116	657	146	86	69
1626	0200_14	1206_13	51_12	F1mc	F1mc-0200_14-1626	210	143	237	145	282	67	280	119	296	200	353	60	405	32	393	50	438	82	411	99	448	133	459	174	476	206	482	39	518	71	599	103	640	106	651	135	82	70
1627	0200_14	1206_13	51_12	F1mc	F1mc-0200_14-1627	215	144	243	147	291	65	295	117	302	206	374	59	424	31	407	51	452	83	418	103	457	136	470	178	489	212	491	36	531	71	614	109	655	112	669	141	85	75
1628	0200_14	1206_13	51_12	F1mc	F1mc-0200_14-1628	202	143	229	145	272	65	279	115	288	198	349	59	403	32	388	50	431	83	409	103	439	133	447	171	465	200	482	41	508	67	587	104	629	107	639	134	85	66
1629	0200_14	1206_13	51_12	F1mc	F1mc-0200_14-1629	210	141	234	142	274	58	280	111	296	200	360	51	404	23	395	44	432	74	403	93	441	126	456	168	475	200	481	30	514	61	593	100	632	105	642	133	82	71
1630	0200_14	1206_13	51_12	F1mc	F1mc-0200_14-1630	209	137	234	138	282	59	285	110	295	195	364	55	409	30	399	47	435	77	410	96	442	130	449	170	472	202	486	39	512	66	595	105	632	109	641	136	83	70
1631	0199_14	1206_13	51_12	F1mc	F1mc-0199_14-1631	201	129	228	129	260	53	268	101	275	177	337	48	383	21	379	37	419	67	389	86	424	117	432	156	448	187	471	29	501	57	573	97	611	104	611	133	74	74
1632	0199_14	1206_13	51_12	F1mc	F1mc-0199_14-1632	197	129	223	129	259	52	270	104	274	179	344	47	383	21	377	35	415	68	383	91	420	127	427	165	444	196	463	32	490	58	570	102	601	108	601	141	75	75
1633	0199_14	1206_13	51_12	F1mc	F1mc-0199_14-1633	201	135	222	134	254	60	267	107	272	187	336	53	375	25	369	42	412	74	378	98	417	129	424	168	442	198	450	33	481	61	563	105	597	108	603	140	73	80
1634	0199_14	1206_13	51_12	F1mc	F1mc-0199_14-1634	207	135	232	135	273	62	277	109	278	189	357	54	394	31	387	45	425	79	392	98	426	136	431	179	450	208	473	41	501	73	580	119	615	123	617	153	85	75
1635	0199_14	1206_13	51_12	F1mc	F1mc-0199_14-1635	206	140	234	139	275	64	283	110	287	189	351	57	397	31	387	46	430	76	400	98	435	131	440	173	456	197	481	39	509	67	587	111	623	117	627	146	79	85
1636	0199_14	1206_13	51_12	F1mc	F1mc-0199_14-1636	207	125	230	127	270	50	282	98	282	175	353	46	397	21	387	37	429	68	405	85	432	114	438	155	449	192	480	31	512	58	584	98	619	104	625	134	85	70
1637	0199_14	1206_13	51_12	F1mc	F1mc-0199_14-1637	194	125	217	129	258	57	257	106	269	180	343	51	379	27	373	42	413	79	383	98	416	133	419	174	437	202	454	41	484	71	562	119	589	122	595	154	76	70
1638	0199_14	1206_13	51_12	F1mc	F1mc-0199_14-1638	220	134	244	136	281	61	293	109	299	188	361	52	397	29	391	43	434	77	403	97	440	131	443	172	463	198	474	36	502	65	586	108	615	112	617	141	100	78
1639	0199_14	1206_13	51_12	F1mc	F1mc-0199_14-1639	238	147	263	145	297	69	308	120	316	203	378	63	421	35	417	52	457	88	430	107	468	141	472	182	489	213	507	44	539	77	623	114	658	116	667	143	95	90
1640	0199_14	1206_13	51_12	F1mc	F1mc-0199_14-1640	194	122	223	124	261	54	264	102	274	178	342	48	379	24	372	39	415	71	376	95	417	129	419	167	438	190	457	33	487	61	564	105	594	110	598	141	80	69
1641	0199_14	1206_13	51_12	F1mc	F1mc-0199_14-1641	206	139	231	138	271	60	276	115	287	193	347	52	389	28	383	44	426	76	389	101	429	134	432	175	454	206	472	36	498	64	577	109	613	115	619	147	85	75
1642	0199_14	1206_13	51_12	F1mc	F1mc-0199_14-1642	199	137	222	137	259	56	267	108	277	188	347	46	379	23	375	40	416	73	380	96	418	131	426	171	445	202	455	34	484	60	570	107	596	111	604	143	72	87
1643	0199_14	1206_13	51_12	F1mc	F1mc-0199_14-1643	205	142	228	142	263	67	274	116	278	198	347	55	383	32	379	51	416	84	385	104	427	138	430	180	454	206	461	42	491	70	574	116	607	116	616	152	87	81
1644	0199_14	1206_13	51_12	F1mc	F1mc-0199_14-1644	198	123	226	124	266	52	275	98	277	171	350	46	391	26	383	40	420	72	393	90	426	122	431	162	443	191	465	35	499	60	577	103	607	111	612	137	76	67
1645	0199_14	1206_13	51_12	F1mc	F1mc-0199_14-1645	205	147	226	150	265	73	274	123	275	202	348	62	385	41	377	57	427	90	385	111	426	146	436	186	451	215	463	51	493	77	575	123	608	129	611	163	81	87
1646	0199_14	1206_13	51_12	F1mc	F1mc-0199_14-1646	209	138	229	137	263	59	271	109	285	184	346	46	381	21	377	37	416	71	383	92	426	125	434	165	448	194	463	26	492	54	569	99	600	104	603	138	79	86
1647	0199_14	1206_13	51_12	F1mc	F1mc-0199_14-1647	229	131	256	132	293	61	301	104	305	183	373	54	415	23	406	45	444	76	416	95	457	127	459	173	473	197	496	37	529	67	607	110	645	116	648	145	100	79
1648	0199_14	1206_13	51_12	F1mc	F1mc-0199_14-1648	196	127	221	129	261	57	271	104	267	180	339	52	377	28	372	43	409	74	384	91	407	123	411	166	427	193	460	38	482	66	554	105	596	113	597	143	78	66
1649	0199_14	1206_13	51_12	F1mc	F1mc-0199_14-1649	206	127	230	132	266	57	279	107	277	181	350	47	389	25	381	40	420	74	388	94	426	131	429	169	449	200	467	34	495	65	575	108	607	115	613	147	86	69
1650	0199_14	1206_13	51_12	F1mc	F1mc-0199_14-1650	197	136	220	139	255	62	270	110	275	189	342	50	380	23	370	42	414	76	387	96	423	128	429	166	447	198	457	30	486	62	570	104	604	108	607	136	68	86
1651	0199_14	1206_13	51_12	F1mc	F1mc-0199_14-1651	209	131	235	131	276	57	283	106	283	183	356	50	403	25	396	41	433	74	401	95	438	126	443	168	460	196	484	35	517	61	596	104	632	111	637	147	77	71
1652	0199_14	1206_13	51_12	F1mc	F1mc-0199_14-1652	210	133	237	133	273	55	281	105	286	184	351	52	395	25	391	43	431	74	400	96	438	131	444	170	457	197	479	34	504	63	585	107	623	110	628	139	80	72
1653	0199_14	1206_13	51_12	F1mc	F1mc-0199_14-1653	194	127	215	129	262	50	261	102	268	180	341	45	378	24	372	37	413	70	377	93	414	126	421	167	437	193	458	34	487	61	566	108	594	114	597	144	77	75
1654	0199_14	1206_13	51_12	F1mc	F1mc-0199_14-1654	198	129	226	129	266	53	272	102	280	179	352	45	395	21	386	35	430	67	389	92	430	125	440	164	457	194	473	29	504	57	583	103	616	106	617	137	81	76
1655	0199_14	1206_13	51_12	F1mc	F1mc-0199_14-1655	207	131	230	132	266	59	274	108	287	186	354	50	394	28	384	41	426	77	398	99	433	131	439	168	454	197	467	34	494	64	580	107	613	107	620	134	90	66
1656	0199_14	1206_13	51_12	F1mc	F1mc-0199_14-1656	199	119	221	120	263	48	266	98	277	176	345	47	387	23	377	37	413	72	387	92	420	128	423	165	439	198	464	35	490	69	572	114	604	121	604	147	82	55
1657	0199_14	1206_13	51_12	F1mc	F1mc-0199_14-1657	205	135	232	133	266	57	275	111	280	188	343	53	387	27	378	45	418	77	394	94	425	130	431	170	444	197	464	36	490	65	566	102	608	110	611	137	84	74
1658	0199_14	1206_13	51_12	F1mc	F1mc-0199_14-1658	201	127	229	128	261	59	270	103	274	180	343	51	375	26	372	42	409	73	378	95	417	127	422	164	437	191	455	38	482	67	554	106	587	110	590	137	94	80
1659	0199_14	1206_13	51_12	F1mc	F1mc-0199_14-1659	205	132	229	133	269	58	279	107	276	182	343	55	387	29	382	44	421	77	392	94	428	126	430	169	443	201	476	41	498	68	574	110	616	117	620	150	79	69
1660	0199_14	1206_13	51_12	F1mc	F1mc-0199_14-1660	201	138	228	139	268	62	277	110	281	186	352	55	393	29	388	46	429	78	401	97	433	133	430	174	450	204	476	38	503	66	587	109	624	111	629	140	70	89
1661	0199_14	1206_13	51_12	F1mc	F1mc-0199_14-1661	205	130	228	130	261	59	267	110	276	182	339	50	378	25	377	40	416	73	380	97	416	130	425	170	442	196	459	36	484	64	564	105	595	108	601	139	82	80
1662	0199_14	1206_13	51_12	F1mc	F1mc-0199_14-1662	197	126	220	126	255	58	263	101	271	179	339	48	374	21	369	38	410	70	377	93	415	123	421	164	440	193	450	32	477	59	560	107	590	111	591	137	76	77
1663	0199_14	1206_13	51_12	F1mc	F1mc-0199_14-1663	207	140	229	138	273	66	282	115	283	191	356	59	399	35	391	49	438	81	401	101	437	134	439	178	452	207	481	45	512	73	591	115	629	121	635	151	77	84
1664	0199_14	1206_13	51_12	F1mc	F1mc-0199_14-1664	208	133	232	132	275	57	282	103	283	180	351	50	398	25	387	39	428	71	396	89	433	124	439	165	456	194	480	34	508	58	590	100	624	107	631	135	77	69
1665	0199_14	1206_13	51_12	F1mc	F1mc-0199_14-1665	205	128	229	128	271	58	274	101	280	177	348	53	391	26	382	43	423	78	395	96	431	129	435	169	444	195	476	40	503	70	583	106	625	113	627	138	79	73
1666	0199_14	1206_13	51_12	F1mc	F1mc-0199_14-1666	200	136	227	137	262	68	274	110	276	191	350	60	391	35	383	52	419	83	389	102	426	135	431	175	447	201	471	44	499	75	576	113	612	117	619	139	77	81
1667	0199_14	1206_13	51_12	F1mc	F1mc-0199_14-1667	209	134	233	135	264	64	279	109	284	185	350	51	388	28	385	43	424	78	391	97	431	129	433	171	451	199	470	37	498	64	582	108	612	115	619	144	86	78
1668	0199_14	1206_13	51_12	F1mc	F1mc-0199_14-1668	201	134	226	134	261	58	269	107	279	187	340	49	378	21	370	39	410	70	379	94	420	124	425	165	443	197	455	30	484	58	565	99	603	106	609	135	78	74
1669	0199_14	1206_13	51_12	F1mc	F1mc-0199_14-1669	214	138	238	139	279	63	281	112	292	190	355	56	400	31	394	44	432	76	404	96	440	130	444	174	461	202	488	37	514	63	597	104	632	111	639	140	85	76
1670	0199_14	1206_13	51_12	F1mc	F1mc-0199_14-1670	212	125	235	126	273	52	277	101	282	175	355	45	396	26	390	38	426	70	394	90	430	120	431	161	448	192	476	34	502	59	583	103	617	106	622	140	84	70
1671	0199_14	1206_13	51_12	F1mc	F1mc-0199_14-1671	205	140	231	141	261	69	275	118	278	196	349	62	388	38	380	54	422	88	387	108	424	142	428	182	446	207	464	45	488	76	575	122	605	125	606	155	81	87
1672	0199_14	1206_13	51_12	F1mc	F1mc-0199_14-1672	205	125	230	126	271	54	275	101	276	179	348	50	389	28	381	43	425	74	391	92	424	126	425	166	440	196	473	41	497	68	573	115	609	123	614	150	83	60
1673	0197_14	1206_13	51_12	F1mc	F1mc-0197_14-1673	205	124	231	125	264	51	271	100	279	178	342	47	393	22	387	36	423	66	394	85	425	118	428	156	446	187	472	31	499	55	574	97	613	105	619	134	83	69
1674	0197_14	1206_13	51_12	F1mc	F1mc-0197_14-1674	197	158	224	155	251	83	260	127	281	203	331	71	377	42	369	59	406	87	388	106	418	136	425	171	446	198	456	46	485	68	563	106	605	109	611	136	77	110
1675	0197_14	1206_13	51_12	F1mc	F1mc-0197_14-1675	193	145	216	144	249	71	256	119	268	194	333	64	386	34	375	52	414	84	388	102	418	137	421	175	434	203	460	44	492	70	567	112	607	117	616	145	73	90
1676	0197_14	1206_13	51_12	F1mc	F1mc-0197_14-1676	195	125	221	125	251	57	254	106	267	172	335	50	378	25	370	39	410	71	381	90	411	123	417	161	428	187	454	37	487	61	556	104	590	109	594	137	71	77
1677	0197_14	1206_13	51_12	F1mc	F1mc-0197_14-1677	207	170	229	171	263	99	266	145	278	221	337	96	383	70	377	84	417	117	389	136	423	165	427	202	441	231	463	80	495	105	567	142	606	145	611	177	74	108
1678	0197_14	1206_13	51_12	F1mc	F1mc-0197_14-1678	204	127	229	128	261	52	268	102	274	174	341	46	388	20	381	36	419	65	393	84	422	116	427	154	443	181	463	30	493	53	567	96	608	103	612	132	84	71
1679	0197_14	1206_13	51_12	F1mc	F1mc-0197_14-1679	201	129	227	129	256	55	264	105	272	180	337	49	380	21	372	39	411	71	383	89	418	124	424	164	439	190	460	31	491	60	565	105	601	109	608	141	75	72
1680	0197_14	1206_13	51_12	F1mc	F1mc-0197_14-1680	217	138	239	140	278	72	279	122	281	196	362	73	413	55	405	66	438	102	409	119	436	153	436	196	448	227	493	71	518	99	586	150	621	161	622	189	92	65
1681	0197_14	1206_13	51_12	F1mc	F1mc-0197_14-1681	191	155	214	156	253	89	258	131	267	209	340	81	380	54	368	72	413	104	386	122	417	154	421	194	435	216	460	65	490	97	560	134	598	137	606	167	77	103
1682	0197_14	1206_13	51_12	F1mc	F1mc-0197_14-1682	193	138	220	138	247	69	256	114	274	187	324	59	374	29	363	48	401	78	378	95	409	124	415	164	431	191	448	38	474	64	549	101	591	107	595	138	73	85
1683	0197_14	1206_13	51_12	F1mc	F1mc-0197_14-1683	204	130	231	129	268	61	272	105	277	182	345	58	395	31	387	50	424	79	399	96	434	131	436	170	449	190	477	40	509	70	576	108	618	112	625	134	78	72
1684	0197_14	1206_13	51_12	F1mc	F1mc-0197_14-1684	227	126	251	127	290	59	291	106	297	181	375	55	421	33	409	48	445	84	417	101	450	138	450	179	464	207	500	46	527	78	599	129	635	135	642	165	105	70
1685	0197_14	1206_13	51_12	F1mc	F1mc-0197_14-1685	200	144	224	143	253	67	266	114	278	192	339	56	390	30	380	44	412	78	392	93	425	128	429	167	448	194	468	36	495	62	573	103	613	107	619	138	75	92
1686	0197_14	1206_13	51_12	F1mc	F1mc-0197_14-1686	194	131	219	129	244	60	256	105	269	179	326	51	382	25	367	38	407	71	381	88	413	122	417	159	435	189	452	31	482	57	557	100	596	107	604	135	71	80
1687	0197_14	1206_13	51_12	F1mc	F1mc-0197_14-1687	201	135	227	133	259	63	263	110	277	186	342	55	382	31	379	46	422	75	386	98	421	130	430	169	444	194	461	38	494	66	565	105	603	111	614	141	74	90
1688	0197_14	1206_13	51_12	F1mc	F1mc-0197_14-1688	213	147	241	147	272	74	283	121	293	197	356	64	404	39	398	55	434	90	413	104	442	140	444	179	462	200	483	51	509	77	590	119	628	127	632	152	95	87
1689	0197_14	1206_13	51_12	F1mc	F1mc-0197_14-1689	207	127	233	126	263	54	270	99	279	174	343	45	389	23	382	39	420	68	393	87	424	119	429	159	444	186	473	31	501	57	573	101	611	108	617	138	76	77
1690	0197_14	1206_13	51_12	F1mc	F1mc-0197_14-1690	207	140	236	141	273	71	273	124	276	200	355	74	404	53	394	69	429	105	405	118	428	154	429	196	440	225	486	69	511	101	581	146	617	155	623	188	88	61
1691	0197_14	1206_13	51_12	F1mc	F1mc-0197_14-1691	204	133	227	134	266	59	273	107	273	185	343	53	395	26	383	42	422	72	396	90	431	126	438	164	453	194	472	33	501	58	576	101	612	107	621	136	82	77
1692	0197_14	1206_13	51_12	F1mc	F1mc-0197_14-1692	211	126	231	128	268	56	273	104	279	177	353	48	398	24	388	39	428	70	398	89	431	121	434	160	447	188	480	36	505	58	575	104	617	110	620	138	84	68
1693	0197_14	1206_13	51_12	F1mc	F1mc-0197_14-1693	214	118	241	119	275	46	276	98	286	174	356	46	406	29	399	40	437	73	403	89	438	125	441	165	456	189	487	39	514	63	585	110	622	119	621	150	88	47
1694	0197_14	1206_13	51_12	F1mc	F1mc-0197_14-1694	207	130	230	129	267	55	271	102	280	179	343	51	392	23	383	38	421	73	399	89	427	126	429	168	444	195	474	36	506	64	577	108	615	113	620	141	79	78
1695	0197_14	1206_13	51_12	F1mc	F1mc-0197_14-1695	201	140	222	141	258	65	258	115	274	189	334	57	379	29	371	47	408	77	383	97	415	130	419	166	441	193	458	38	483	66	560	102	604	108	608	137	79	81
1696	0197_14	1206_13	51_12	F1mc	F1mc-0197_14-1696	215	133	240	132	271	58	277	106	286	180	348	51	395	22	390	39	427	70	403	88	432	122	438	160	455	190	480	31	506	56	581	99	621	105	627	126	81	79
1697	0197_14	1206_13	51_12	F1mc	F1mc-0197_14-1697	200	124	227	123	265	54	267	101	272	173	342	48	387	23	379	39	416	70	390	88	424	121	422	164	439	187	466	32	496	62	569	104	606	111	611	139	75	76
1698	0197_14	1206_13	51_12	F1mc	F1mc-0197_14-1698	199	137	224	139	262	64	266	112	275	188	342	57	392	30	382	46	419	77	387	98	419	129	426	172	440	201	468	42	492	70	566	114	605	117	606	145	79	84
1699	0197_14	1206_13	51_12	F1mc	F1mc-0197_14-1699	204	129	230	127	266	56	268	102	277	179	342	51	388	20	381	39	422	71	392	91	428	121	432	162	449	191	471	32	502	60	583	106	618	111	624	136	76	77
1700	0197_14	1206_13	51_12	F1mc	F1mc-0197_14-1700	199	126	225	127	256	56	264	101	273	177	335	48	380	22	371	37	411	67	380	86	416	118	420	157	433	186	459	32	491	56	558	102	597	108	601	135	76	75
1701	0197_14	1206_13	51_12	F1mc	F1mc-0197_14-1701	208	143	234	144	266	70	277	116	285	195	355	61	402	34	396	51	433	86	406	103	440	136	444	177	455	202	480	49	515	76	592	119	627	124	632	152	82	84
1702	0197_14	1206_13	51_12	F1mc	F1mc-0197_14-1702	216	131	241	132	274	56	279	106	286	182	351	50	403	27	393	38	426	70	401	88	431	122	434	162	452	191	476	32	505	58	577	102	615	108	622	135	85	80
1703	0197_14	1206_13	51_12	F1mc	F1mc-0197_14-1703	202	132	231	132	260	57	265	105	277	183	341	51	388	24	382	43	423	73	394	90	427	123	426	163	445	194	469	35	491	61	567	106	609	112	618	140	82	73
1704	0197_14	1206_13	51_12	F1mc	F1mc-0197_14-1704	193	133	218	133	251	59	261	106	268	184	328	51	379	21	373	39	409	70	385	89	415	122	417	161	435	192	464	32	490	58	564	99	605	105	611	135	75	81
1705	0197_14	1206_13	51_12	F1mc	F1mc-0197_14-1705	197	125	226	124	255	56	264	101	270	176	337	49	386	19	378	37	415	70	391	87	423	122	425	163	438	188	464	32	493	58	568	99	604	105	614	132	70	70
1706	0197_14	1206_13	51_12	F1mc	F1mc-0197_14-1706	196	126	221	124	243	57	259	98	269	175	326	49	373	21	366	37	407	69	379	88	410	121	412	159	430	185	460	31	484	56	556	98	595	106	599	132	82	72
1707	0197_14	1206_13	51_12	F1mc	F1mc-0197_14-1707	206	127	232	126	265	56	273	102	284	180	345	48	396	22	383	39	422	70	395	88	428	121	430	160	446	186	470	29	498	60	577	102	618	107	625	138	88	76
1708	0197_14	1206_13	51_12	F1mc	F1mc-0197_14-1708	192	145	217	144	246	78	262	118	263	195	330	72	376	46	367	60	403	94	383	111	409	142	414	179	427	207	450	54	479	79	557	124	598	130	598	161	71	97
1709	0197_14	1206_13	51_12	F1mc	F1mc-0197_14-1709	194	129	218	131	245	62	256	106	268	182	324	56	376	31	366	45	406	76	376	95	408	127	414	164	430	188	446	38	478	63	550	104	587	106	591	135	76	76
1710	0197_14	1206_13	51_12	F1mc	F1mc-0197_14-1710	196	129	219	130	248	58	263	103	272	182	335	49	385	23	377	38	411	71	385	90	421	123	423	162	442	190	460	32	485	59	558	101	598	107	607	136	75	73
1711	0197_14	1206_13	51_12	F1mc	F1mc-0197_14-1711	203	125	225	125	261	52	264	99	272	172	339	47	387	25	377	39	411	72	390	87	419	124	422	162	434	187	466	36	490	64	562	107	599	113	603	142	76	73
1712	0197_14	1206_13	51_12	F1mc	F1mc-0197_14-1712	193	128	218	129	247	57	260	101	268	176	327	52	376	24	366	42	407	73	386	89	413	120	417	158	430	188	454	36	482	60	555	102	591	109	594	136	78	76
1713	0197_14	1206_13	51_12	F1mc	F1mc-0197_14-1713	199	130	224	131	256	60	266	103	277	181	332	51	384	22	374	39	411	72	384	90	416	120	423	157	439	188	458	29	490	58	559	99	598	105	604	129	78	74
1714	0197_14	1206_13	51_12	F1mc	F1mc-0197_14-1714	222	124	246	125	287	52	289	100	294	177	369	48	412	23	403	41	440	71	415	89	443	125	448	163	462	192	494	38	523	64	595	106	634	114	641	142	95	66
1715	0197_14	1206_13	51_12	F1mc	F1mc-0197_14-1715	209	126	234	125	267	50	278	100	286	176	350	48	397	21	388	36	428	71	402	87	433	121	435	161	452	189	476	28	499	56	579	103	619	108	627	137	83	70
1716	0197_14	1206_13	51_12	F1mc	F1mc-0197_14-1716	221	129	245	128	289	57	290	104	292	182	371	54	416	30	409	46	443	79	414	95	443	133	447	175	457	204	495	45	523	74	594	124	630	132	631	162	98	65
1717	0197_14	1206_13	51_12	F1mc	F1mc-0197_14-1717	197	127	220	128	253	55	256	104	271	178	332	48	381	21	373	38	413	71	388	87	418	122	421	159	435	185	460	33	490	59	562	101	604	108	609	131	77	73
1718	0196_14	1206_13	51_12	F1mc	F1mc-0196_14-1718	207	132	233	132	274	55	281	102	280	179	353	48	395	24	386	37	427	70	403	88	431	122	433	161	446	192	474	32	499	59	583	102	615	107	616	140	85	69
1719	0196_14	1206_13	51_12	F1mc	F1mc-0196_14-1719	212	133	240	134	278	51	285	105	287	186	354	48	400	24	392	40	433	72	409	91	440	126	445	166	452	199	480	32	510	62	593	105	629	111	634	142	85	66
1720	0196_14	1206_13	51_12	F1mc	F1mc-0196_14-1720	212	153	239	154	275	77	282	122	289	199	354	69	395	42	389	61	432	92	406	110	436	140	441	183	457	210	474	53	507	82	587	120	622	122	624	147	86	92
1721	0196_14	1206_13	51_12	F1mc	F1mc-0196_14-1721	207	143	236	146	272	72	280	120	279	205	348	71	400	44	386	60	425	96	399	114	434	150	442	189	461	217	477	59	504	87	587	133	623	137	629	164	87	76
1722	0196_14	1206_13	51_12	F1mc	F1mc-0196_14-1722	211	143	238	144	272	64	283	113	289	191	348	56	393	28	388	44	424	77	404	94	437	123	441	163	454	198	470	34	505	61	588	102	624	106	629	137	80	82
1723	0196_14	1206_13	51_12	F1mc	F1mc-0196_14-1723	215	132	239	135	283	68	284	114	278	194	362	72	409	48	398	64	427	101	402	117	434	153	437	193	454	223	485	66	510	97	586	148	618	157	620	182	98	51
1724	0196_14	1206_13	51_12	F1mc	F1mc-0196_14-1724	208	135	233	136	273	59	283	107	284	186	347	54	395	25	387	42	426	77	403	91	432	130	439	173	452	203	474	35	510	64	584	106	621	111	626	142	84	69
1725	0196_14	1206_13	51_12	F1mc	F1mc-0196_14-1725	213	141	239	142	276	64	287	112	281	189	352	57	404	31	392	45	429	77	403	96	438	130	445	168	459	200	478	37	509	64	586	104	619	110	628	140	82	80
1726	0196_14	1206_13	51_12	F1mc	F1mc-0196_14-1726	208	135	233	137	267	57	276	109	280	188	334	55	394	26	382	41	418	75	395	93	424	130	427	169	440	200	467	34	502	64	572	106	609	113	613	142	78	69
1727	0196_14	1206_13	51_12	F1mc	F1mc-0196_14-1727	212	157	237	158	267	79	278	126	288	202	344	72	386	40	380	56	423	88	403	107	436	141	443	179	457	204	465	45	501	73	581	106	616	106	623	136	82	101
1728	0196_14	1206_13	51_12	F1mc	F1mc-0196_14-1728	211	158	235	158	267	77	280	125	286	206	346	64	391	33	387	48	424	80	395	104	433	134	445	173	470	201	468	35	497	62	585	99	622	101	635	129	77	106
1729	0196_14	1206_13	51_12	F1mc	F1mc-0196_14-1729	209	134	234	136	268	63	278	109	284	188	346	54	393	29	383	46	421	78	395	96	430	130	435	168	451	195	475	41	498	66	576	108	612	114	616	142	90	73
1730	0196_14	1206_13	51_12	F1mc	F1mc-0196_14-1730	202	140	222	143	276	80	273	126	260	210	358	93	411	78	394	92	418	134	393	145	420	188	421	228	427	257	486	108	506	140	571	198	606	213	607	245	100	48
1731	0196_14	1206_13	51_12	F1mc	F1mc-0196_14-1731	200	138	221	142	265	70	270	117	268	193	344	68	393	45	385	61	419	95	395	111	426	149	429	189	439	213	469	56	495	86	574	129	612	138	614	168	80	80
1732	0196_14	1206_13	51_12	F1mc	F1mc-0196_14-1732	211	129	236	127	275	54	281	101	285	184	355	48	398	26	391	42	428	74	409	91	438	129	443	170	458	201	479	35	510	65	592	107	633	116	631	145	87	59
1733	0196_14	1206_13	51_12	F1mc	F1mc-0196_14-1733	213	140	237	141	276	64	285	111	283	190	346	58	396	30	390	46	429	79	405	97	436	133	442	174	457	200	479	38	510	65	587	106	626	113	630	144	84	82
1734	0196_14	1206_13	51_12	F1mc	F1mc-0196_14-1734	213	137	232	137	270	60	277	108	282	186	344	53	396	27	385	40	421	75	400	90	430	125	432	167	446	197	468	32	498	59	580	101	617	105	619	137	80	77
1735	0196_14	1206_13	51_12	F1mc	F1mc-0196_14-1735	216	140	243	140	280	60	288	110	291	190	357	51	398	28	393	39	428	72	408	92	445	129	447	170	460	202	479	33	510	64	592	104	626	110	632	141	85	78
1736	0196_14	1206_13	51_12	F1mc	F1mc-0196_14-1736	192	131	217	132	263	58	259	105	265	178	328	52	371	26	360	43	398	77	380	91	407	126	409	165	425	190	447	36	477	63	549	106	587	113	587	139	77	74
1737	0196_14	1206_13	51_12	F1mc	F1mc-0196_14-1737	209	135	236	137	272	61	273	110	286	190	349	53	393	25	386	42	420	77	393	97	429	129	438	166	454	193	469	33	498	63	578	103	618	106	622	137	87	78
1738	0196_14	1206_13	51_12	F1mc	F1mc-0196_14-1738	208	145	234	144	271	72	280	115	289	202	346	64	401	36	391	50	423	84	395	105	432	138	443	177	464	204	478	44	505	67	587	111	621	113	627	144	80	90
1739	0196_14	1206_13	51_12	F1mc	F1mc-0196_14-1739	207	134	235	135	272	63	278	109	283	189	344	58	394	30	384	48	418	78	392	97	428	132	439	170	458	196	466	38	495	62	581	105	614	110	622	140	86	72
1740	0196_14	1206_13	51_12	F1mc	F1mc-0196_14-1740	220	137	242	139	286	61	288	112	293	190	361	58	406	34	397	51	436	85	412	101	443	135	447	177	460	203	484	46	516	73	597	113	635	118	637	142	96	69
1741	0196_14	1206_13	51_12	F1mc	F1mc-0196_14-1741	200	134	228	136	267	56	275	107	277	182	338	48	387	24	379	40	412	73	393	88	422	121	425	164	442	193	463	31	490	58	574	100	607	104	610	138	78	76
1742	0196_14	1206_13	51_12	F1mc	F1mc-0196_14-1742	216	146	245	149	283	82	289	127	292	203	368	75	412	51	403	66	442	103	418	118	447	156	448	196	464	226	490	63	518	93	589	136	631	140	633	173	97	94
1743	0196_14	1206_13	51_12	F1mc	F1mc-0196_14-1743	200	133	224	134	261	60	270	107	277	181	341	52	384	24	377	39	412	72	384	92	419	124	429	162	446	193	464	33	489	56	570	98	607	106	618	132	83	76
1744	0196_14	1206_13	51_12	F1mc	F1mc-0196_14-1744	221	130	245	130	282	55	288	103	290	179	359	50	404	25	396	42	433	77	412	91	443	126	444	168	457	196	484	36	514	65	598	111	633	117	640	145	92	75
1745	0196_14	1206_13	51_12	F1mc	F1mc-0196_14-1745	205	139	229	140	266	58	279	110	281	188	344	57	392	30	383	46	420	78	399	96	429	130	434	170	447	197	469	38	498	66	580	107	620	113	624	140	83	79
1746	0196_14	1206_13	51_12	F1mc	F1mc-0196_14-1746	208	126	229	128	270	50	273	101	278	178	352	47	393	26	391	39	428	73	402	91	430	124	431	163	445	197	478	36	507	63	582	106	619	111	622	142	77	61
1747	0196_14	1206_13	51_12	F1mc	F1mc-0196_14-1747	199	131	221	132	266	53	263	105	272	183	337	50	380	23	372	38	407	72	382	90	420	123	430	159	449	187	460	31	488	58	568	100	608	105	612	129	77	73
1748	0196_14	1206_13	51_12	F1mc	F1mc-0196_14-1748	204	131	232	132	267	57	281	103	279	182	348	51	397	22	387	40	426	71	394	92	430	125	440	164	458	191	471	31	500	60	580	102	614	108	624	139	83	78
1749	0196_14	1206_13	51_12	F1mc	F1mc-0196_14-1749	210	124	233	126	276	53	281	99	277	177	352	47	399	28	390	40	427	76	403	92	430	128	434	167	447	200	477	39	511	66	582	110	619	119	622	150	84	56
1750	0196_14	1206_13	51_12	F1mc	F1mc-0196_14-1750	205	152	231	156	284	84	282	136	269	215	361	94	408	76	401	91	432	130	408	140	430	182	430	228	437	260	490	101	515	132	585	190	620	202	616	229	97	59
1751	0196_14	1206_13	51_12	F1mc	F1mc-0196_14-1751	213	132	237	133	266	59	277	106	287	186	344	54	390	25	378	44	417	74	395	89	427	127	431	163	453	194	470	38	492	59	569	100	608	103	614	132	92	72
1752	0196_14	1206_13	51_12	F1mc	F1mc-0196_14-1752	201	125	221	127	264	57	274	102	273	182	347	57	390	33	380	51	417	85	392	101	419	129	424	169	440	201	463	51	489	77	572	130	605	135	608	162	82	63
1753	0196_14	1206_13	51_12	F1mc	F1mc-0196_14-1753	203	136	225	137	257	64	268	108	277	187	332	59	376	30	370	47	409	80	383	98	421	129	429	166	446	194	456	38	483	65	563	105	605	109	610	134	72	80
1754	0196_14	1206_13	51_12	F1mc	F1mc-0196_14-1754	201	132	223	132	266	57	274	106	273	183	344	53	392	28	381	44	420	79	401	95	435	130	427	173	444	202	471	39	504	68	575	116	616	120	621	152	77	72
1755	0196_14	1206_13	51_12	F1mc	F1mc-0196_14-1755	213	133	236	136	268	58	280	108	282	184	342	52	390	27	384	41	426	75	401	92	432	127	438	165	451	200	471	35	504	67	581	110	617	117	623	144	87	72
1756	0196_14	1206_13	51_12	F1mc	F1mc-0196_14-1756	197	134	219	135	259	61	266	106	269	188	337	52	380	22	371	41	410	72	381	93	418	127	426	166	445	198	461	32	486	61	570	103	604	108	613	141	75	80
1757	0196_14	1206_13	51_12	F1mc	F1mc-0196_14-1757	210	119	237	122	277	49	281	98	283	172	347	51	400	29	391	43	429	78	407	93	435	127	436	166	448	190	478	38	506	69	581	108	617	118	620	144	85	57
1758	0196_14	1206_13	51_12	F1mc	F1mc-0196_14-1758	208	128	232	130	275	51	274	100	281	177	346	48	393	22	383	38	424	71	403	86	433	124	436	165	447	200	476	35	505	63	587	108	624	114	629	145	74	64
1759	0196_14	1206_13	51_12	F1mc	F1mc-0196_14-1759	210	136	232	137	266	65	276	111	281	190	344	61	392	31	383	47	419	80	390	98	426	134	434	172	453	200	467	42	497	69	581	112	614	117	623	145	89	75
1760	0196_14	1206_13	51_12	F1mc	F1mc-0196_14-1760	212	140	236	143	265	69	281	116	285	195	354	63	405	39	395	52	427	86	400	105	433	142	442	178	460	203	478	48	505	74	580	116	623	123	627	151	90	77
1761	0196_14	1206_13	51_12	F1mc	F1mc-0196_14-1761	200	131	228	131	256	57	269	104	270	183	335	51	381	24	371	40	407	70	384	90	420	126	422	165	440	191	462	32	487	58	568	101	609	109	615	138	81	67
1762	0196_14	1206_13	51_12	F1mc	F1mc-0196_14-1762	206	127	229	129	270	50	272	101	277	176	343	46	384	23	382	35	412	71	394	85	426	120	429	161	441	194	469	31	503	59	577	100	611	108	617	139	78	71
1763	0195_14	1206_13	51_12	F1mc	F1mc-0195_14-1763	203	117	223	120	269	46	270	95	270	171	345	45	386	22	381	37	414	68	387	87	421	122	426	161	436	188	472	37	496	63	572	110	603	119	612	146	85	53
1764	0195_14	1206_13	51_12	F1mc	F1mc-0195_14-1764	212	125	233	126	271	50	279	100	284	178	349	46	393	23	384	35	422	67	397	85	431	118	436	160	452	190	473	30	501	56	580	101	618	109	626	134	80	63
1765	0195_14	1206_13	51_12	F1mc	F1mc-0195_14-1765	207	151	232	152	270	75	276	124	279	202	348	72	394	46	385	62	425	92	394	113	430	147	441	186	455	212	476	56	502	82	578	125	621	134	627	162	77	89
1766	0195_14	1206_13	51_12	F1mc	F1mc-0195_14-1766	203	137	227	138	258	62	268	112	276	187	337	57	390	30	377	48	418	78	391	97	425	131	433	168	450	196	473	39	502	66	577	109	619	114	624	139	76	78
1767	0195_14	1206_13	51_12	F1mc	F1mc-0195_14-1767	219	131	244	130	281	57	283	106	290	183	364	50	402	29	392	42	440	75	406	96	438	129	447	171	458	199	488	38	512	63	595	111	632	115	637	146	88	68
1768	0195_14	1206_13	51_12	F1mc	F1mc-0195_14-1768	213	129	235	128	271	54	277	104	280	181	350	44	398	19	389	34	432	69	401	90	437	125	442	163	454	192	482	33	506	54	587	102	627	110	629	142	82	74
1769	0195_14	1206_13	51_12	F1mc	F1mc-0195_14-1769	200	129	225	130	264	56	273	99	263	175	338	51	389	27	379	40	413	72	388	91	422	121	427	160	438	190	465	34	493	61	572	102	609	109	615	133	80	70
1770	0195_14	1206_13	51_12	F1mc	F1mc-0195_14-1770	203	128	232	129	259	55	274	100	276	179	342	49	393	23	383	35	420	69	390	90	428	123	430	159	447	192	469	30	495	55	572	96	615	104	619	134	72	70
1771	0195_14	1206_13	51_12	F1mc	F1mc-0195_14-1771	205	125	230	124	264	50	277	99	278	178	349	46	393	19	385	37	420	66	395	87	427	119	434	161	446	192	473	30	502	58	577	101	618	111	627	140	80	68
1772	0195_14	1206_13	51_12	F1mc	F1mc-0195_14-1772	216	122	241	121	277	47	277	99	288	176	352	39	397	19	391	32	436	67	404	89	443	123	447	161	463	193	486	32	513	56	585	102	628	112	634	143	86	59
1773	0195_14	1206_13	51_12	F1mc	F1mc-0195_14-1773	202	133	222	132	259	60	265	107	270	182	333	56	384	26	377	43	411	78	387	95	422	129	425	170	441	197	466	37	496	66	577	111	615	116	617	142	76	72
1774	0195_14	1206_13	51_12	F1mc	F1mc-0195_14-1774	204	123	229	123	265	50	274	94	275	173	340	46	390	20	379	34	422	67	397	85	429	122	438	158	453	188	471	31	503	57	583	102	618	106	626	133	77	71
1775	0195_14	1206_13	51_12	F1mc	F1mc-0195_14-1775	205	126	226	126	268	52	273	99	277	179	350	47	400	24	389	36	428	70	398	88	429	123	434	162	450	190	476	31	509	60	585	105	617	110	630	138	81	67
1776	0195_14	1206_13	51_12	F1mc	F1mc-0195_14-1776	210	128	237	128	274	56	278	106	284	185	356	54	402	28	391	46	433	78	400	98	436	133	440	175	450	202	482	44	506	70	584	122	624	125	628	157	90	56
1777	0195_14	1206_13	51_12	F1mc	F1mc-0195_14-1777	202	128	221	132	264	53	269	104	277	183	340	48	392	22	382	35	421	69	388	91	428	124	431	162	448	192	468	29	496	53	571	99	613	104	623	134	73	69
1778	0195_14	1206_13	51_12	F1mc	F1mc-0195_14-1778	206	126	236	126	266	54	275	97	282	174	347	46	391	24	384	35	424	70	396	88	432	123	437	162	454	187	472	30	501	56	576	104	622	109	627	139	75	76
1779	0195_14	1206_13	51_12	F1mc	F1mc-0195_14-1779	204	120	227	119	267	50	274	94	274	174	346	48	393	21	385	35	422	69	391	89	426	123	432	161	451	190	478	33	502	63	581	108	621	114	623	141	78	62
1780	0195_14	1206_13	51_12	F1mc	F1mc-0195_14-1780	206	141	232	140	267	63	274	114	282	191	348	57	393	24	379	46	422	79	399	98	429	130	442	170	455	201	474	37	501	66	584	107	620	114	628	143	85	75
1781	0195_14	1206_13	51_12	F1mc	F1mc-0195_14-1781	207	128	234	128	269	53	274	103	280	181	343	48	390	21	382	36	421	70	399	88	433	122	434	163	452	193	476	30	500	56	578	97	621	101	631	133	79	70
1782	0195_14	1206_13	51_12	F1mc	F1mc-0195_14-1782	201	121	222	123	264	52	268	98	267	174	337	51	386	25	378	39	414	70	384	89	421	123	425	163	436	189	467	34	492	63	577	106	611	114	617	141	75	66
1783	0195_14	1206_13	51_12	F1mc	F1mc-0195_14-1783	205	124	228	124	266	50	272	98	277	175	342	45	391	22	381	34	422	66	393	84	427	118	433	155	442	188	471	30	498	58	573	102	610	108	622	132	82	65
1784	0195_14	1206_13	51_12	F1mc	F1mc-0195_14-1784	210	123	234	124	277	48	282	97	286	176	349	45	395	20	381	35	421	67	395	86	432	119	436	158	455	186	474	29	503	55	580	98	622	106	628	131	91	58
1785	0195_14	1206_13	51_12	F1mc	F1mc-0195_14-1785	206	125	227	127	268	51	273	99	273	177	340	46	391	22	386	35	423	66	396	86	428	122	435	158	452	186	481	32	506	56	582	100	624	107	631	136	78	65
1786	0195_14	1206_13	51_12	F1mc	F1mc-0195_14-1786	213	126	237	128	274	57	279	105	286	181	352	51	398	24	391	38	432	72	406	91	440	127	446	166	460	195	481	33	511	62	588	104	627	111	634	139	83	74
1787	0195_14	1206_13	51_12	F1mc	F1mc-0195_14-1787	200	125	221	124	261	55	271	100	273	177	339	47	386	19	375	35	415	68	390	86	424	124	430	163	446	190	475	33	501	59	575	105	616	109	619	143	70	71
1788	0195_14	1206_13	51_12	F1mc	F1mc-0195_14-1788	208	128	227	128	268	55	269	104	277	179	340	51	388	27	380	44	413	78	393	93	424	128	429	166	443	194	467	38	501	69	571	109	615	110	624	138	79	71
1789	0195_14	1206_13	51_12	F1mc	F1mc-0195_14-1789	213	128	234	129	272	56	281	102	286	182	353	51	399	24	393	39	427	72	402	89	437	122	440	162	456	193	476	33	503	61	584	105	622	110	634	139	83	59
1790	0195_14	1206_13	51_12	F1mc	F1mc-0195_14-1790	211	131	236	131	270	55	277	103	287	186	349	50	393	23	385	39	430	71	400	93	439	127	443	167	458	198	480	31	507	57	587	103	632	110	640	138	81	68
1791	0195_14	1206_13	51_12	F1mc	F1mc-0195_14-1791	200	132	225	133	256	57	260	107	271	182	331	49	380	23	370	37	407	71	381	91	417	121	426	160	438	184	459	33	484	55	561	97	602	103	613	128	66	77
1792	0195_14	1206_13	51_12	F1mc	F1mc-0195_14-1792	207	132	231	130	265	57	270	107	280	185	342	49	391	23	380	36	419	71	389	88	431	125	437	165	453	195	469	29	502	57	579	98	619	104	630	137	75	75
1793	0195_14	1206_13	51_12	F1mc	F1mc-0195_14-1793	213	129	237	131	274	56	280	101	287	180	349	49	403	24	394	35	429	69	403	88	437	122	445	162	463	188	481	32	511	56	592	100	630	106	637	134	85	72
1794	0195_14	1206_13	51_12	F1mc	F1mc-0195_14-1794	202	127	223	127	267	55	271	101	275	182	344	49	387	24	378	38	420	71	390	91	425	126	433	164	451	193	469	32	501	59	581	103	617	110	624	137	80	80
1795	0195_14	1206_13	51_12	F1mc	F1mc-0195_14-1795	203	117	223	120	268	48	270	95	270	171	343	45	389	21	384	37	417	70	386	87	417	120	422	163	437	189	471	36	495	63	572	113	607	117	615	147	83	53
1796	0195_14	1206_13	51_12	F1mc	F1mc-0195_14-1796	212	125	233	126	271	50	279	100	284	178	349	46	396	23	386	34	422	67	397	85	431	118	436	160	454	189	473	30	501	56	580	101	618	109	626	136	85	64
1797	0195_14	1206_13	51_12	F1mc	F1mc-0195_14-1797	207	151	232	152	270	75	276	124	279	202	348	72	395	47	388	60	425	92	394	113	430	147	441	185	451	211	476	56	502	82	580	127	623	133	627	159	77	89
1798	0195_14	1206_13	51_12	F1mc	F1mc-0195_14-1798	203	137	228	138	259	62	268	112	273	188	337	57	389	31	376	47	418	78	391	97	425	131	433	168	449	196	470	39	503	66	576	108	616	114	623	140	77	78
1799	0195_14	1206_13	51_12	F1mc	F1mc-0195_14-1799	219	131	243	131	282	56	283	106	290	183	359	51	399	26	395	41	437	75	406	96	441	129	446	171	458	199	488	38	510	64	594	110	632	117	638	150	93	67
1800	0195_14	1206_13	51_12	F1mc	F1mc-0195_14-1800	207	125	229	125	268	51	276	97	279	176	349	46	392	19	384	35	419	67	399	87	428	121	434	160	449	191	471	31	502	61	578	101	618	109	627	138	80	68
1801	0195_14	1206_13	51_12	F1mc	F1mc-0195_14-1801	201	121	222	123	264	52	268	98	267	174	338	51	387	27	378	40	414	69	386	88	422	124	426	162	436	190	470	36	495	62	577	108	608	113	618	142	77	66
1802	0195_14	1206_13	51_12	F1mc	F1mc-0195_14-1802	213	129	237	131	274	56	280	101	287	180	349	49	403	24	394	35	429	69	403	88	437	122	445	162	463	188	479	31	511	56	592	100	628	104	637	134	80	70
1803	0195_14	1206_13	51_12	F1mc	F1mc-0195_14-1803	211	124	235	121	276	53	286	95	285	175	353	46	401	23	392	35	428	67	402	85	433	121	440	161	456	191	483	33	509	56	586	103	622	110	631	138	84	62
1804	0195_14	1206_13	51_12	F1mc	F1mc-0195_14-1804	211	123	234	124	276	53	284	96	285	175	353	46	401	23	392	35	428	67	402	85	433	121	440	161	456	191	483	33	509	56	586	103	622	110	631	138	81	64
1805	0167_14	1206_13	51_12	F1mc	F1mc-0167_14-1805	208	125	235	126	261	53	275	100	281	178	343	46	390	22	381	37	418	69	395	85	429	117	434	157	450	187	472	31	503	56	576	96	614	101	623	131	82	66
1806	0167_14	1206_13	51_12	F1mc	F1mc-0167_14-1806	204	130	227	131	254	62	262	108	273	181	330	57	382	25	372	45	412	76	387	93	418	128	423	166	438	194	456	35	491	65	564	106	601	112	611	139	79	74
1807	0167_14	1206_13	51_12	F1mc	F1mc-0167_14-1807	199	128	221	129	254	60	256	106	262	179	322	56	376	29	364	43	402	77	374	95	409	125	416	164	432	191	450	37	482	66	554	104	592	110	601	136	74	70
1808	0167_14	1206_13	51_12	F1mc	F1mc-0167_14-1808	207	134	234	134	264	63	274	108	283	184	340	56	396	29	380	45	418	77	392	95	427	130	430	166	451	194	467	35	498	64	569	105	610	110	615	139	85	66
1809	0167_14	1206_13	51_12	F1mc	F1mc-0167_14-1809	204	121	227	122	257	52	259	100	266	172	329	47	379	22	367	36	411	67	383	85	417	116	421	155	436	182	452	29	485	57	558	96	597	104	604	133	77	68
1810	0167_14	1206_13	51_12	F1mc	F1mc-0167_14-1810	201	126	226	126	255	58	264	102	270	176	326	51	381	24	370	38	411	69	385	87	418	117	425	156	441	187	458	30	486	57	557	95	600	101	609	128	78	72
1811	0167_14	1206_13	51_12	F1mc	F1mc-0167_14-1811	197	121	223	124	251	55	263	99	264	173	325	51	377	23	367	39	409	71	382	89	416	120	423	158	438	187	456	32	486	60	559	101	601	106	610	135	75	66
1812	0167_14	1206_13	51_12	F1mc	F1mc-0167_14-1812	202	132	229	132	258	59	270	106	273	183	342	53	390	25	382	42	423	75	393	93	425	126	427	166	438	194	468	34	502	66	575	104	611	110	616	138	80	75
1813	0167_14	1206_13	51_12	F1mc	F1mc-0167_14-1813	201	130	226	129	256	61	264	107	274	182	335	53	381	25	368	43	411	78	392	91	423	125	427	164	439	193	460	35	492	67	567	105	606	109	619	138	79	71
1814	0167_14	1206_13	51_12	F1mc	F1mc-0167_14-1814	196	125	221	127	249	61	263	103	270	176	325	55	377	25	370	42	410	74	384	92	417	123	422	160	438	188	458	34	487	63	559	100	598	104	609	132	78	70
1815	0167_14	1206_13	51_12	F1mc	F1mc-0167_14-1815	198	136	228	140	258	78	263	123	262	195	337	85	388	64	378	79	412	115	389	128	415	165	415	200	425	230	466	84	489	113	559	163	597	172	604	202	85	68
1816	0167_14	1206_13	51_12	F1mc	F1mc-0167_14-1816	203	133	230	131	259	61	269	107	276	181	339	55	390	29	378	44	424	77	392	96	424	130	427	171	441	196	461	36	496	68	569	109	609	114	610	142	79	77
1817	0167_14	1206_13	51_12	F1mc	F1mc-0167_14-1817	206	135	233	135	258	63	271	106	280	184	338	55	384	25	376	43	417	75	385	96	421	127	425	166	440	198	462	36	495	67	566	104	607	112	607	143	81	83
1818	0167_14	1206_13	51_12	F1mc	F1mc-0167_14-1818	202	125	227	126	255	57	266	101	270	175	331	52	384	26	372	40	408	71	382	91	417	119	422	155	438	185	458	33	488	59	564	97	601	103	605	130	79	68
1819	0167_14	1206_13	51_12	F1mc	F1mc-0167_14-1819	206	137	233	139	265	69	274	115	277	189	343	66	392	43	381	58	418	92	387	108	421	140	421	179	439	211	466	55	495	84	563	127	603	134	606	166	86	73
1820	0167_14	1206_13	51_12	F1mc	F1mc-0167_14-1820	200	133	227	134	255	64	269	107	276	183	337	58	386	29	375	49	418	81	389	98	422	131	429	168	443	195	460	40	494	71	567	111	604	118	611	141	78	77
1821	0167_14	1206_13	51_12	F1mc	F1mc-0167_14-1821	206	133	232	132	259	58	271	107	279	182	338	51	392	25	381	40	421	71	388	93	425	123	429	162	446	194	467	34	502	58	574	101	610	109	614	138	78	76
1822	0167_14	1206_13	51_12	F1mc	F1mc-0167_14-1822	204	135	229	138	259	69	265	118	270	191	332	68	387	45	377	58	416	93	385	110	417	143	421	180	434	213	458	54	490	84	561	125	599	132	605	161	82	69
1823	0167_14	1206_13	51_12	F1mc	F1mc-0167_14-1823	206	128	231	128	257	63	271	103	275	178	338	56	387	26	381	44	422	78	396	96	429	128	435	163	449	188	464	40	502	68	579	108	616	111	621	137	78	74
1824	0167_14	1206_13	51_12	F1mc	F1mc-0167_14-1824	202	130	226	132	256	62	266	109	270	181	332	55	379	28	372	43	413	73	387	93	419	124	424	161	441	191	461	37	487	63	563	102	599	107	608	137	79	71
1825	0167_14	1206_13	51_12	F1mc	F1mc-0167_14-1825	203	126	228	125	260	52	270	100	272	175	344	46	391	25	381	38	421	70	390	91	423	124	427	164	440	188	465	33	499	64	569	104	608	110	611	142	80	64
1826	0167_14	1206_13	51_12	F1mc	F1mc-0167_14-1826	191	134	216	136	238	66	253	115	266	189	314	64	362	33	348	58	393	94	372	106	408	140	401	179	416	213	432	49	466	86	543	126	579	131	588	161	79	70
1827	0167_14	1206_13	51_12	F1mc	F1mc-0167_14-1827	200	118	225	119	254	50	263	96	268	171	326	48	384	21	374	37	408	71	389	84	420	119	423	159	437	185	460	32	493	61	566	103	609	108	617	138	76	62
1828	0167_14	1206_13	51_12	F1mc	F1mc-0167_14-1828	203	137	227	135	257	62	266	110	277	186	332	55	384	27	371	42	415	75	383	95	419	128	422	167	439	195	458	35	491	65	561	103	600	109	606	139	77	82
1829	0167_14	1206_13	51_12	F1mc	F1mc-0167_14-1829	198	130	225	130	255	58	269	104	274	181	337	51	385	23	375	41	419	73	386	93	424	124	425	165	441	194	464	33	497	65	567	104	605	109	607	140	77	82
1830	0167_14	1206_13	51_12	F1mc	F1mc-0167_14-1830	203	126	230	126	250	57	267	101	275	182	330	50	382	25	374	37	412	72	388	89	422	121	429	158	443	189	462	33	492	59	569	102	607	108	612	138	76	76
1831	0167_14	1206_13	51_12	F1mc	F1mc-0167_14-1831	196	134	223	135	255	60	266	105	268	178	340	53	382	26	371	45	411	76	381	94	414	124	419	164	429	194	462	39	490	66	561	106	599	113	601	139	78	79
1832	0167_14	1206_13	51_12	F1mc	F1mc-0167_14-1832	201	130	227	129	255	59	266	105	273	178	337	52	382	23	376	40	411	74	386	91	420	124	425	163	442	195	460	32	497	64	562	102	601	109	604	139	76	82
1833	0167_14	1206_13	51_12	F1mc	F1mc-0167_14-1833	198	124	222	125	251	59	263	100	268	174	326	52	376	26	366	44	405	73	381	91	414	123	421	159	437	182	455	35	487	63	557	101	595	104	601	129	77	69
1834	0167_14	1206_13	51_12	F1mc	F1mc-0167_14-1834	191	121	217	121	244	56	258	95	262	168	317	50	368	20	359	38	401	68	376	86	407	115	413	153	428	181	449	31	476	55	550	96	590	102	600	128	72	74
1835	0167_14	1206_13	51_12	F1mc	F1mc-0167_14-1835	202	132	228	131	258	58	266	105	281	182	340	49	393	24	381	39	416	71	391	89	426	122	432	160	447	190	463	31	496	58	573	100	612	106	623	132	74	80
1836	0167_14	1206_13	51_12	F1mc	F1mc-0167_14-1836	203	132	229	133	260	64	269	109	275	187	334	61	387	33	375	50	417	82	388	102	423	132	431	169	446	194	463	41	495	70	569	107	610	109	618	134	79	71
1837	0167_14	1206_13	51_12	F1mc	F1mc-0167_14-1837	198	129	225	129	256	55	265	104	271	178	334	48	384	22	372	37	415	72	389	87	419	118	424	163	441	194	463	30	494	60	563	98	606	104	608	135	79	67
1838	0167_14	1206_13	51_12	F1mc	F1mc-0167_14-1838	198	150	227	147	245	74	264	117	279	193	319	61	369	29	363	45	404	76	380	96	418	123	427	162	445	191	448	32	482	57	563	91	600	91	610	121	74	103
1839	0167_14	1206_13	51_12	F1mc	F1mc-0167_14-1839	204	127	231	127	253	58	266	104	275	179	333	51	386	25	375	39	414	73	391	89	422	122	425	163	441	191	465	34	493	61	569	102	605	110	616	137	76	72
1840	0167_14	1206_13	51_12	F1mc	F1mc-0167_14-1840	191	121	219	127	247	57	258	103	263	177	317	53	374	25	363	40	396	71	375	87	407	118	411	157	426	188	448	32	480	58	552	97	590	103	599	132	76	68
1841	0167_14	1206_13	51_12	F1mc	F1mc-0167_14-1841	205	125	230	126	260	55	267	101	276	174	336	48	384	21	379	36	412	69	390	87	425	118	429	156	446	186	466	31	497	56	570	96	606	104	616	131	80	67
1842	0167_14	1206_13	51_12	F1mc	F1mc-0167_14-1842	203	128	228	131	256	60	266	105	276	182	331	57	381	25	374	43	413	75	387	93	420	126	427	164	445	192	461	35	495	65	565	102	606	108	613	139	80	73
1843	0167_14	1206_13	51_12	F1mc	F1mc-0167_14-1843	196	124	223	125	244	59	261	100	268	176	324	52	375	24	367	40	406	73	383	90	417	123	422	162	437	190	454	33	488	61	567	101	604	107	611	135	75	71
1844	0167_14	1206_13	51_12	F1mc	F1mc-0167_14-1844	197	125	226	124	247	56	260	100	269	174	320	50	375	22	364	36	400	67	377	85	408	115	416	152	433	181	451	29	482	56	552	93	589	100	598	128	73	71
1845	0167_14	1206_13	51_12	F1mc	F1mc-0167_14-1845	202	132	231	131	252	64	271	104	280	183	335	55	389	26	378	41	420	74	393	93	429	124	435	165	452	196	470	33	501	62	581	103	618	107	626	137	77	79
1846	0167_14	1206_13	51_12	F1mc	F1mc-0167_14-1846	202	129	225	130	256	58	265	105	269	177	332	53	382	28	372	42	408	75	383	93	415	125	422	162	437	183	454	35	486	63	562	103	599	108	604	134	77	78
1847	0167_14	1206_13	51_12	F1mc	F1mc-0167_14-1847	203	126	227	126	258	58	264	102	270	174	335	51	384	25	377	39	415	73	384	92	420	122	424	163	439	193	462	36	491	64	565	107	599	112	605	145	77	76
1848	0167_14	1206_13	51_12	F1mc	F1mc-0167_14-1848	201	140	227	140	259	64	269	112	274	187	341	56	391	31	375	45	420	79	392	98	421	131	428	173	445	201	470	40	500	70	573	111	613	115	618	149	73	83
1849	0167_14	1206_13	51_12	F1mc	F1mc-0167_14-1849	197	123	222	124	250	55	267	96	268	172	327	49	377	24	367	36	404	69	380	87	412	117	418	154	433	182	452	30	483	56	552	95	591	102	599	128	74	71
1850	0167_14	1206_13	51_12	F1mc	F1mc-0167_14-1850	194	131	216	131	248	57	255	104	262	176	324	50	378	23	365	37	406	68	376	88	408	117	413	156	428	185	452	31	487	57	553	97	593	105	597	130	72	78
1851	0167_14	1206_13	51_12	F1mc	F1mc-0167_14-1851	202	126	228	125	256	54	268	100	273	176	337	46	386	23	376	37	416	68	387	86	418	117	421	156	437	188	465	29	496	59	565	98	607	107	611	136	78	70
1852	0167_14	1206_13	51_12	F1mc	F1mc-0167_14-1852	201	124	226	124	258	56	262	99	268	173	331	48	382	22	374	39	413	69	385	87	416	119	426	157	441	184	463	32	491	58	566	98	601	103	614	131	75	69
1853	0167_14	1206_13	51_12	F1mc	F1mc-0167_14-1853	204	129	227	130	248	61	260	108	270	181	325	54	382	26	369	40	409	73	382	91	419	122	424	159	440	188	456	32	488	61	564	100	606	104	614	133	71	78
1854	0167_14	1206_13	51_12	F1mc	F1mc-0167_14-1854	200	133	225	132	259	54	267	106	272	184	343	48	391	23	380	37	417	72	386	92	419	126	425	168	442	199	464	32	498	59	571	102	609	109	615	141	78	71
1855	0167_14	1206_13	51_12	F1mc	F1mc-0167_14-1855	198	122	222	122	248	55	261	97	268	171	324	50	373	23	366	39	405	70	380	88	412	118	416	154	432	184	455	34	482	59	556	100	595	104	600	135	78	70
1856	0094_13	488_11	286_12	F1km	F1km-0094_13-1856	205	130	229	133	270	58	280	103	283	186	349	53	393	28	383	43	426	73	395	95	430	127	433	161	449	194	466	35	494	64	570	99	616	106	625	130	86	65
1857	0094_13	488_11	286_12	F1km	F1km-0094_13-1857	207	132	234	135	281	60	278	111	285	189	356	55	404	29	395	44	433	77	404	97	442	131	446	168	461	193	475	38	505	63	591	104	628	109	634	128	88	72
1858	0094_13	488_11	286_12	F1km	F1km-0094_13-1858	209	133	233	134	283	60	279	108	289	187	354	57	402	31	393	47	425	79	405	96	442	127	447	168	459	192	478	38	508	64	589	102	627	105	635	128	90	63
1859	0094_13	488_11	286_12	F1km	F1km-0094_13-1859	211	134	245	134	277	59	278	113	295	188	359	54	413	27	403	43	441	76	413	97	448	129	452	167	467	196	492	34	520	63	599	102	633	105	642	130	92	58
1860	0094_13	488_11	286_12	F1km	F1km-0094_13-1860	213	136	240	139	289	60	283	116	296	194	364	54	410	28	400	43	439	75	410	97	446	129	450	168	465	200	481	34	513	61	591	101	631	105	640	130	88	72
1861	0094_13	488_11	286_12	F1km	F1km-0094_13-1861	211	129	237	133	273	60	282	108	287	188	361	52	398	29	394	46	430	76	402	96	438	131	442	170	457	198	479	40	503	66	582	108	620	110	622	139	85	68
1862	0094_13	488_11	286_12	F1km	F1km-0094_13-1862	208	134	232	135	278	61	278	111	284	195	353	57	398	31	389	46	426	79	398	99	435	134	442	172	455	200	471	38	499	67	583	106	617	105	627	131	89	61
1863	0094_13	488_11	286_12	F1km	F1km-0094_13-1863	212	136	238	138	281	59	279	115	290	193	352	53	398	26	388	41	425	75	402	93	442	124	447	164	458	195	472	32	502	60	584	96	619	98	629	117	89	71
1864	0094_13	488_11	286_12	F1km	F1km-0094_13-1864	209	134	232	136	274	58	278	109	284	189	348	52	394	26	387	39	427	72	395	94	431	128	436	165	453	194	466	34	498	61	574	98	616	104	623	131	86	69
1865	0094_13	488_11	286_12	F1km	F1km-0094_13-1865	208	135	232	138	275	63	276	113	287	193	353	59	398	30	388	48	429	79	396	101	437	133	443	172	458	199	474	39	503	68	580	105	620	108	626	133	86	68
1866	0094_13	488_11	286_12	F1km	F1km-0094_13-1866	212	139	242	141	276	62	286	112	296	199	356	56	412	27	401	43	441	75	407	101	449	129	453	170	471	204	487	34	519	61	594	102	642	110	651	136	85	73
1867	0094_13	488_11	286_12	F1km	F1km-0094_13-1867	210	144	241	145	275	69	280	120	289	197	353	61	392	32	387	49	427	80	401	100	438	135	444	176	460	207	473	39	499	64	582	105	621	109	628	136	82	84
1868	0094_13	488_11	286_12	F1km	F1km-0094_13-1868	207	140	232	142	272	63	273	115	287	196	346	57	393	24	384	45	424	76	398	97	435	131	441	169	460	203	469	33	499	62	576	102	612	106	619	133	85	70
1869	0094_13	488_11	286_12	F1km	F1km-0094_13-1869	212	133	237	136	279	58	283	108	285	189	354	50	402	23	391	39	425	72	404	90	438	124	443	165	460	196	475	29	500	54	581	97	619	103	625	128	84	74
1870	0094_13	488_11	286_12	F1km	F1km-0094_13-1870	203	136	231	139	263	62	273	114	276	194	339	54	384	27	374	42	412	74	386	95	422	127	425	166	438	197	453	34	487	61	562	97	599	103	611	127	86	71
1871	0094_13	488_11	286_12	F1km	F1km-0094_13-1871	211	140	237	144	282	66	275	123	290	200	358	61	411	33	402	49	437	83	404	105	440	136	447	173	464	205	480	42	506	70	586	109	623	114	632	139	90	74
1872	0094_13	488_11	286_12	F1km	F1km-0094_13-1872	210	135	241	137	285	61	285	113	292	193	361	57	409	30	397	48	433	81	413	98	449	134	451	173	464	203	481	37	511	66	596	107	630	109	638	135	87	65
1873	0094_13	488_11	286_12	F1km	F1km-0094_13-1873	210	133	232	136	281	58	275	114	286	192	359	54	406	26	396	43	430	74	401	96	441	129	445	169	462	198	476	34	503	59	590	100	624	103	629	129	89	62
1874	0094_13	488_11	286_12	F1km	F1km-0094_13-1874	211	131	239	134	290	60	286	111	291	191	361	55	411	29	401	45	440	76	411	97	449	130	456	167	469	196	484	36	513	61	599	101	643	100	650	119	88	61
1875	0094_13	488_11	286_12	F1km	F1km-0094_13-1875	208	129	235	133	278	61	282	106	282	187	352	56	401	28	390	45	429	77	401	97	439	131	442	171	457	198	476	35	504	65	585	104	622	110	632	133	84	65
1876	0094_13	488_11	286_12	F1km	F1km-0094_13-1876	202	135	228	137	268	59	272	111	278	190	344	53	390	27	380	43	420	74	395	92	429	127	434	169	446	198	463	33	491	61	569	101	604	106	609	130	79	74
1877	0094_13	488_11	286_12	F1km	F1km-0094_13-1877	202	130	232	134	282	57	277	110	283	192	356	53	403	29	394	44	429	77	406	95	441	131	444	171	456	202	477	38	506	63	584	101	626	107	638	133	89	62
1878	0094_13	488_11	286_12	F1km	F1km-0094_13-1878	203	128	226	130	278	58	273	106	279	185	356	55	401	28	394	46	427	75	399	96	436	131	439	171	455	198	482	38	502	62	584	104	627	107	635	136	87	66
1879	0094_13	488_11	286_12	F1km	F1km-0094_13-1879	210	129	238	129	275	57	284	102	288	184	353	54	397	25	394	44	431	76	404	94	440	121	442	162	459	194	472	37	501	64	581	102	621	105	629	127	92	61
1880	0094_13	488_11	286_12	F1km	F1km-0094_13-1880	205	127	231	130	279	57	279	104	283	186	354	52	402	27	390	44	429	75	402	93	437	123	443	163	457	194	473	35	500	60	584	101	624	103	630	125	83	71
1881	0094_13	488_11	286_12	F1km	F1km-0094_13-1881	206	139	229	141	274	61	276	114	286	193	350	54	395	27	387	42	423	75	394	97	433	132	439	171	457	200	474	35	498	61	577	102	615	107	624	135	79	71
1882	0094_13	488_11	286_12	F1km	F1km-0094_13-1882	214	133	238	136	281	63	281	112	291	192	360	59	407	33	397	49	437	80	407	99	443	133	447	171	462	200	483	41	507	68	585	106	629	112	637	135	93	71
1883	0094_13	488_11	286_12	F1km	F1km-0094_13-1883	207	137	230	139	274	69	270	115	287	196	350	66	404	38	395	57	429	86	399	105	433	139	441	174	458	203	474	46	504	74	581	114	619	118	626	143	88	68
1884	0094_13	488_11	286_12	F1km	F1km-0094_13-1884	211	137	239	140	287	61	281	116	290	199	361	55	408	28	397	45	435	78	410	99	447	134	451	174	465	203	475	35	508	63	593	103	634	106	647	131	84	74
1885	0094_13	488_11	286_12	F1km	F1km-0094_13-1885	207	133	230	136	277	61	276	110	283	192	354	56	405	27	395	44	427	78	403	97	437	131	443	170	459	201	479	35	508	63	590	106	626	108	630	136	90	69
1886	0094_13	488_11	286_12	F1km	F1km-0094_13-1886	206	197	231	200	269	124	271	174	283	252	347	117	397	88	384	106	420	138	398	157	436	190	441	227	460	259	471	94	498	121	577	163	616	169	624	193	83	133
1887	0094_13	488_11	286_12	F1km	F1km-0094_13-1887	205	199	227	197	262	113	272	166	292	246	335	102	383	66	374	86	421	117	396	137	435	166	444	205	465	236	461	68	496	97	580	128	616	125	624	153	79	145
1888	0094_13	488_11	286_12	F1km	F1km-0094_13-1888	205	128	235	131	274	59	276	106	280	185	347	54	396	27	387	42	427	75	399	94	435	127	439	164	451	192	470	36	499	63	576	99	618	102	623	124	85	63
1889	0094_13	488_11	286_12	F1km	F1km-0094_13-1889	213	127	232	129	269	57	283	103	283	182	357	50	408	24	396	40	432	74	405	94	441	124	446	161	457	191	483	34	512	62	589	101	629	107	631	135	86	64
1890	0094_13	488_11	286_12	F1km	F1km-0094_13-1890	219	130	235	134	292	60	284	110	289	194	364	56	415	27	401	46	434	81	407	100	447	133	453	172	467	206	486	35	519	68	603	106	637	108	646	128	94	64
1891	0094_13	488_11	286_12	F1km	F1km-0094_13-1891	205	136	232	141	282	61	275	115	287	190	354	55	402	29	392	44	426	79	400	98	442	130	446	170	459	202	473	34	506	65	582	105	628	108	635	131	83	77
1892	0094_13	488_11	286_12	F1km	F1km-0094_13-1892	213	133	235	136	279	59	281	109	290	189	356	53	404	27	393	44	426	76	403	94	439	128	444	167	461	199	477	33	505	61	586	103	624	108	632	134	86	70
1893	0094_13	488_11	286_12	F1km	F1km-0094_13-1893	209	134	239	136	283	59	278	113	297	190	357	54	408	25	403	41	444	73	410	96	451	128	457	166	473	199	490	32	519	59	599	99	638	105	648	130	87	66
1894	0094_13	488_11	286_12	F1km	F1km-0094_13-1894	206	129	232	131	275	55	277	105	284	182	349	49	394	24	387	37	422	68	394	91	431	121	437	160	453	191	463	30	491	56	573	95	615	101	620	127	89	64
1895	0094_13	488_11	286_12	F1km	F1km-0094_13-1895	204	124	227	127	269	57	272	102	276	182	344	54	385	27	379	44	419	75	388	94	425	125	428	161	442	184	456	37	484	65	563	98	604	102	611	123	82	58
1896	0094_13	488_11	286_12	F1km	F1km-0094_13-1896	214	132	232	134	269	57	285	103	282	184	355	49	402	26	393	39	430	73	403	92	435	125	444	162	455	194	477	35	502	60	587	102	624	108	630	133	85	68
1897	0094_13	488_11	286_12	F1km	F1km-0094_13-1897	211	130	234	135	274	58	278	109	286	187	355	53	395	24	391	42	433	74	404	95	440	129	445	166	459	194	478	35	504	63	585	99	630	105	638	131	86	67
1898	0094_13	488_11	286_12	F1km	F1km-0094_13-1898	207	129	227	133	275	55	278	106	279	185	348	48	397	25	386	38	423	69	397	89	431	121	434	159	450	190	469	31	498	56	576	95	619	101	627	125	85	65
1899	0094_13	488_11	286_12	F1km	F1km-0094_13-1899	206	130	233	133	274	60	277	109	283	187	347	56	396	28	385	44	425	76	399	96	436	128	441	166	452	195	472	37	501	66	580	103	617	107	626	127	86	61
1900	0094_13	488_11	286_12	F1km	F1km-0094_13-1900	207	132	234	135	272	58	278	110	285	191	352	54	403	25	390	44	432	75	401	98	438	129	442	169	458	199	476	33	505	62	585	104	622	108	631	130	82	70
1901	0094_13	488_11	286_12	F1km	F1km-0094_13-1901	201	135	223	138	258	64	264	115	276	192	340	57	387	28	376	47	413	78	388	98	422	131	428	170	442	198	457	35	486	63	569	104	600	109	605	134	82	68
1902	0094_13	488_11	286_12	F1km	F1km-0094_13-1902	204	134	230	137	276	62	276	109	281	190	349	56	397	26	385	44	423	74	396	95	432	126	439	166	456	198	470	34	494	59	574	102	611	107	619	130	82	76
1903	0094_13	488_11	286_12	F1km	F1km-0094_13-1903	210	132	236	135	279	57	280	109	283	189	355	53	399	29	393	46	429	75	402	94	438	131	443	171	458	201	480	37	505	63	584	106	622	108	632	135	85	68
1904	0094_13	488_11	286_12	F1km	F1km-0094_13-1904	207	130	228	133	282	61	275	108	280	185	353	56	402	28	388	46	424	77	396	97	435	129	440	167	452	198	473	36	499	64	582	104	615	111	621	130	88	65
1905	0094_13	488_11	286_12	F1km	F1km-0094_13-1905	207	129	231	132	270	58	274	108	277	186	348	52	397	26	387	41	425	72	395	94	430	124	436	161	453	192	470	33	495	58	576	99	612	105	617	127	84	70
1906	0094_13	488_11	286_12	F1km	F1km-0094_13-1906	206	127	232	130	278	58	276	105	284	186	356	54	401	27	391	47	424	77	402	94	437	126	441	165	456	197	475	35	504	64	584	105	623	107	628	132	90	63
1907	0094_13	488_11	286_12	F1km	F1km-0094_13-1907	206	135	234	136	289	57	277	114	289	191	358	52	403	26	394	41	430	74	403	93	441	125	443	169	459	198	475	33	504	60	589	96	630	99	639	126	87	70
1908	0094_13	488_11	286_12	F1km	F1km-0094_13-1908	209	134	238	135	278	59	276	112	287	188	356	52	400	24	393	42	434	72	403	93	438	128	445	162	461	194	475	33	505	59	580	98	618	103	625	130	90	65
1909	0094_13	488_11	286_12	F1km	F1km-0094_13-1909	200	129	223	132	258	57	265	107	278	184	336	49	383	26	374	39	406	71	387	87	421	121	426	158	444	186	455	32	480	53	559	93	603	98	608	125	81	64
1910	0094_13	488_11	286_12	F1km	F1km-0094_13-1910	209	137	238	142	281	64	279	118	295	199	358	60	410	30	401	50	445	85	413	106	453	138	456	177	471	206	491	46	517	75	599	118	638	120	643	148	93	67
1911	0093_13	488_11	286_12	F1km	F1km-0093_13-1911	201	129	226	131	265	56	266	108	278	185	344	50	391	23	386	40	417	72	389	93	427	125	430	163	448	195	467	34	496	61	568	100	609	105	615	134	82	65
1912	0093_13	488_11	286_12	F1km	F1km-0093_13-1912	207	132	230	133	270	61	270	112	281	190	350	54	397	27	384	45	424	76	398	96	433	129	436	166	452	192	472	35	500	65	581	103	623	109	635	128	84	71
1913	0093_13	488_11	286_12	F1km	F1km-0093_13-1913	210	182	234	182	262	107	276	154	294	229	343	92	383	57	380	77	423	105	399	127	440	156	451	193	469	213	465	59	495	85	578	115	620	111	629	140	85	130
1914	0093_13	488_11	286_12	F1km	F1km-0093_13-1914	199	132	226	133	260	60	274	105	273	185	339	53	391	25	377	43	411	75	390	94	426	128	432	167	447	193	465	34	490	60	568	101	608	105	616	131	79	72
1915	0093_13	488_11	286_12	F1km	F1km-0093_13-1915	209	133	231	136	264	62	276	109	281	184	344	53	394	27	381	43	420	75	391	97	433	127	441	165	454	189	470	35	498	63	578	102	616	108	625	126	83	75
1916	0093_13	488_11	286_12	F1km	F1km-0093_13-1916	209	137	233	139	274	64	280	113	282	193	357	56	406	31	396	45	438	79	405	102	447	134	457	172	470	197	489	40	516	67	597	108	640	114	644	140	85	75
1917	0093_13	488_11	286_12	F1km	F1km-0093_13-1917	209	127	235	128	271	54	273	104	284	184	340	49	393	24	382	37	417	68	390	89	428	121	434	157	450	191	466	32	491	54	571	95	611	102	619	130	87	62
1918	0093_13	488_11	286_12	F1km	F1km-0093_13-1918	213	124	235	128	284	63	285	111	283	192	360	66	411	43	401	60	441	96	412	111	440	149	439	186	452	214	488	60	513	90	588	136	630	142	632	169	96	50
1919	0093_13	488_11	286_12	F1km	F1km-0093_13-1919	208	132	232	134	270	64	282	108	288	188	355	58	398	29	394	46	432	78	399	101	441	132	448	171	460	195	477	39	503	65	581	106	624	111	630	133	87	71
1920	0093_13	488_11	286_12	F1km	F1km-0093_13-1920	206	132	233	132	264	62	270	110	280	189	342	56	393	29	382	46	421	78	392	98	430	131	435	166	453	188	463	36	495	66	576	104	613	108	624	131	79	66
1921	0093_13	488_11	286_12	F1km	F1km-0093_13-1921	208	128	232	131	272	62	277	106	277	186	344	59	393	31	382	49	423	80	393	99	428	131	435	170	447	198	465	41	500	69	574	110	608	114	616	135	88	63
1922	0093_13	488_11	286_12	F1km	F1km-0093_13-1922	206	137	232	138	276	62	271	114	283	190	346	58	393	30	384	45	421	76	392	97	429	130	435	167	450	192	463	38	490	63	569	103	606	107	617	131	88	69
1923	0093_13	488_11	286_12	F1km	F1km-0093_13-1923	213	132	238	135	274	58	277	111	286	191	348	53	395	26	386	42	425	75	393	97	431	128	437	166	453	192	467	34	499	63	576	101	613	105	622	128	89	72
1924	0093_13	488_11	286_12	F1km	F1km-0093_13-1924	209	130	231	133	270	59	275	111	285	189	354	52	398	23	391	40	430	75	402	96	441	130	447	171	462	198	474	34	503	60	586	104	628	106	634	139	85	66
1925	0093_13	488_11	286_12	F1km	F1km-0093_13-1925	203	129	224	133	263	59	275	105	279	188	344	53	392	26	383	44	419	75	389	98	433	129	441	167	457	192	472	36	497	61	574	101	613	104	622	128	87	65
1926	0093_13	488_11	286_12	F1km	F1km-0093_13-1926	205	137	231	136	265	62	277	109	288	189	346	54	399	27	387	42	423	73	395	95	436	127	441	168	458	198	476	32	502	58	580	99	620	104	629	133	81	78
1927	0093_13	488_11	286_12	F1km	F1km-0093_13-1927	205	131	227	133	250	58	272	107	278	188	334	54	389	27	378	43	415	75	390	96	428	127	436	167	450	193	464	35	493	63	570	102	610	108	618	130	82	65
1928	0093_13	488_11	286_12	F1km	F1km-0093_13-1928	207	128	227	131	270	57	278	104	279	185	340	51	389	22	386	39	417	71	395	90	432	124	437	165	454	193	474	34	499	58	577	98	617	103	627	130	82	67
1929	0093_13	488_11	286_12	F1km	F1km-0093_13-1929	206	132	229	135	273	59	272	111	276	192	344	57	395	31	382	48	424	81	393	100	427	133	430	172	444	203	472	44	497	73	574	112	613	119	620	149	89	61
1930	0093_13	488_11	286_12	F1km	F1km-0093_13-1930	209	140	231	141	267	62	270	117	284	192	346	54	395	27	385	41	429	71	395	96	435	127	445	166	461	195	472	34	500	58	578	100	615	104	624	133	85	73
1931	0093_13	488_11	286_12	F1km	F1km-0093_13-1931	209	131	235	134	270	60	281	105	289	191	355	53	404	27	395	42	431	76	400	98	440	131	446	170	462	195	475	34	507	63	586	104	629	106	637	133	80	69
1932	0093_13	488_11	286_12	F1km	F1km-0093_13-1932	203	137	227	138	267	62	269	112	280	189	347	55	398	28	388	45	418	79	393	99	432	131	441	169	459	194	471	34	503	65	575	104	615	107	625	134	82	76
1933	0093_13	488_11	286_12	F1km	F1km-0093_13-1933	207	136	231	136	266	62	280	107	285	191	349	53	398	26	389	42	423	75	394	98	433	128	439	168	457	200	467	33	499	60	580	101	619	106	629	134	84	72
1934	0093_13	488_11	286_12	F1km	F1km-0093_13-1934	204	135	231	135	266	62	272	109	282	190	341	56	397	29	385	45	418	76	386	98	427	128	434	167	454	197	466	36	495	63	569	102	609	108	617	133	84	68
1935	0093_13	488_11	286_12	F1km	F1km-0093_13-1935	206	130	226	132	260	60	269	108	277	185	345	52	387	26	381	42	419	74	387	97	426	128	434	171	447	198	464	37	491	64	570	104	608	108	615	139	85	64
1936	0093_13	488_11	286_12	F1km	F1km-0093_13-1936	210	139	233	140	272	64	281	112	286	190	355	56	402	32	392	44	432	78	400	100	441	131	447	172	460	195	482	41	508	65	587	106	628	113	633	139	81	78
1937	0093_13	488_11	286_12	F1km	F1km-0093_13-1937	213	134	240	134	272	64	285	108	295	189	359	57	403	26	396	45	432	79	405	98	444	131	450	169	464	195	478	36	508	65	584	104	627	109	637	134	86	76
1938	0093_13	488_11	286_12	F1km	F1km-0093_13-1938	202	133	225	136	268	58	273	108	280	190	348	52	400	26	389	41	425	73	396	96	434	127	444	165	459	197	478	35	502	57	583	101	622	107	631	136	82	69
1939	0093_13	488_11	286_12	F1km	F1km-0093_13-1939	205	135	230	136	267	63	275	113	282	192	351	56	398	31	387	45	423	80	398	98	436	131	443	172	456	199	474	40	503	65	579	106	620	110	615	143	89	68
1940	0093_13	488_11	286_12	F1km	F1km-0093_13-1940	198	129	223	131	264	59	266	106	274	185	340	55	391	28	382	44	416	78	384	98	424	131	429	169	445	198	465	36	495	64	568	105	608	109	617	137	80	66
1941	0093_13	488_11	286_12	F1km	F1km-0093_13-1941	210	133	233	135	275	61	280	108	285	190	348	55	401	26	388	42	433	74	402	95	438	127	442	164	461	195	474	34	506	63	589	101	624	107	632	131	88	67
1942	0093_13	488_11	286_12	F1km	F1km-0093_13-1942	214	139	242	139	281	61	286	112	292	193	359	54	414	26	403	42	440	75	413	95	452	128	459	169	474	199	487	34	514	61	598	102	640	109	649	133	83	76
1943	0093_13	488_11	286_12	F1km	F1km-0093_13-1943	201	128	229	128	271	54	271	102	280	182	348	49	392	23	384	40	418	73	390	92	428	124	432	164	448	192	466	33	496	60	568	98	613	104	619	132	86	62
1944	0093_13	488_11	286_12	F1km	F1km-0093_13-1944	202	140	227	142	270	69	273	118	275	196	351	65	393	37	389	55	426	88	397	108	436	141	442	181	455	210	474	48	500	78	579	121	617	128	627	152	85	69
1945	0093_13	488_11	286_12	F1km	F1km-0093_13-1945	213	138	241	140	281	62	280	115	296	198	351	56	404	26	393	41	436	76	407	97	443	132	446	171	465	201	480	35	510	63	584	101	628	107	635	130	84	73
1946	0093_13	488_11	286_12	F1km	F1km-0093_13-1946	207	132	233	133	268	60	272	110	285	189	345	55	388	30	379	45	419	78	391	97	424	131	430	168	447	191	459	39	488	69	565	108	600	114	610	137	83	67
1947	0093_13	488_11	286_12	F1km	F1km-0093_13-1947	208	132	236	134	276	60	279	109	287	191	357	56	408	30	397	46	429	77	397	99	438	130	443	171	460	201	481	39	509	64	581	105	622	111	632	138	88	69
1948	0093_13	488_11	286_12	F1km	F1km-0093_13-1948	210	138	234	139	273	65	279	114	285	194	350	58	400	31	388	47	428	78	400	100	439	131	446	172	461	200	474	40	498	65	577	108	620	113	627	137	88	76
1949	0093_13	488_11	286_12	F1km	F1km-0093_13-1949	207	133	231	134	270	62	272	114	287	191	351	55	402	28	391	44	430	78	405	98	439	130	448	169	460	194	475	36	504	63	588	103	632	109	637	129	86	67
1950	0093_13	488_11	286_12	F1km	F1km-0093_13-1950	196	127	221	129	259	59	272	103	274	184	344	54	393	28	383	42	417	75	384	96	423	126	429	162	443	188	457	33	491	62	564	101	605	105	611	124	84	67
1951	0093_13	488_11	286_12	F1km	F1km-0093_13-1951	204	139	235	139	269	64	274	113	282	190	345	58	391	28	385	47	423	78	394	99	432	131	437	170	450	196	470	41	494	64	572	106	612	111	622	136	83	73
1952	0093_13	488_11	286_12	F1km	F1km-0093_13-1952	203	128	229	129	266	57	269	104	278	186	340	51	395	24	383	40	418	72	388	93	425	126	431	165	447	198	463	32	490	59	566	103	609	109	614	132	92	60
1953	0093_13	488_11	286_12	F1km	F1km-0093_13-1953	200	134	224	138	264	65	276	109	275	192	346	61	394	31	386	50	422	83	392	104	429	135	436	174	450	199	469	43	498	70	571	110	611	113	617	138	87	67
1954	0093_13	488_11	286_12	F1km	F1km-0093_13-1954	209	129	231	131	268	54	275	104	285	184	348	47	397	23	387	36	423	67	395	89	433	122	440	161	452	192	469	30	500	54	578	94	615	101	623	127	82	69
1955	0093_13	488_11	286_12	F1km	F1km-0093_13-1955	211	135	234	137	275	61	279	112	290	192	346	58	396	31	386	47	427	79	399	99	438	133	443	168	457	196	473	38	502	66	583	105	618	109	628	136	88	66
1956	0093_13	488_11	286_12	F1km	F1km-0093_13-1956	203	129	231	131	263	56	275	105	281	185	346	50	395	24	385	38	421	71	396	91	432	122	437	160	451	192	469	31	494	54	573	95	614	101	619	128	85	67
1957	0093_13	488_11	286_12	F1km	F1km-0093_13-1957	208	132	235	134	277	59	276	110	288	191	355	54	405	27	394	43	434	76	402	96	441	131	445	167	461	195	475	34	508	65	590	103	625	108	637	132	88	69
1958	0093_13	488_11	286_12	F1km	F1km-0093_13-1958	209	132	233	134	275	56	278	107	280	189	349	52	400	25	389	41	431	72	399	93	437	126	440	164	458	193	477	34	508	62	585	101	620	106	629	131	86	70
1959	0093_13	488_11	286_12	F1km	F1km-0093_13-1959	204	130	228	133	272	56	276	108	279	187	351	50	395	25	391	39	428	73	398	94	437	127	444	169	456	197	475	35	505	61	582	102	621	109	631	136	86	65
1960	0092_13	488_11	286_12	F1km	F1km-0092_13-1960	210	208	239	208	282	129	283	184	286	266	359	124	409	95	397	113	441	145	412	166	449	201	452	240	466	269	488	104	516	131	598	171	636	174	647	201	87	142
1961	0092_13	488_11	286_12	F1km	F1km-0092_13-1961	218	140	246	140	276	64	292	113	299	189	363	53	411	28	399	46	443	79	416	100	451	132	452	173	467	201	489	36	524	66	598	104	640	108	647	136	92	76
1962	0092_13	488_11	286_12	F1km	F1km-0092_13-1962	208	139	232	140	263	63	273	113	288	189	344	56	396	29	386	45	425	78	395	98	432	131	435	171	447	201	478	40	504	66	578	107	617	113	623	141	79	72
1963	0092_13	488_11	286_12	F1km	F1km-0092_13-1963	203	138	222	141	259	64	276	113	275	192	340	57	389	32	382	45	421	80	392	100	431	135	439	175	457	203	469	40	500	64	581	107	621	113	626	138	87	68
1964	0092_13	488_11	286_12	F1km	F1km-0092_13-1964	206	132	234	133	265	59	277	109	286	187	349	53	397	27	386	43	429	77	396	99	436	130	441	169	453	196	475	36	504	66	582	102	621	103	629	127	81	68
1965	0092_13	488_11	286_12	F1km	F1km-0092_13-1965	218	138	240	140	284	60	283	114	290	189	354	54	403	26	392	41	436	72	403	96	446	128	453	169	469	200	480	36	511	59	598	99	638	105	644	138	89	73
1966	0092_13	488_11	286_12	F1km	F1km-0092_13-1966	213	137	239	138	282	58	284	110	295	191	355	53	409	25	395	43	439	73	405	97	447	129	454	168	473	201	488	33	519	60	600	100	637	105	650	133	88	75
1967	0092_13	488_11	286_12	F1km	F1km-0092_13-1967	203	133	222	136	268	60	267	112	280	190	346	55	393	30	385	47	430	82	397	100	436	139	444	177	456	203	474	44	504	73	581	114	620	119	629	146	88	61
1968	0092_13	488_11	286_12	F1km	F1km-0092_13-1968	205	129	230	132	276	56	278	106	282	186	351	55	399	29	388	46	424	78	397	98	437	132	444	169	458	196	477	38	504	67	586	106	622	109	628	138	86	63
1969	0092_13	488_11	286_12	F1km	F1km-0092_13-1969	211	132	233	134	272	60	278	109	285	187	352	54	399	26	388	43	427	77	399	96	437	129	441	168	457	195	471	35	504	63	577	101	623	103	629	125	84	62
1970	0092_13	488_11	286_12	F1km	F1km-0092_13-1970	213	138	243	137	283	59	284	112	292	194	364	54	412	26	402	41	448	75	412	99	456	131	459	171	475	201	490	32	524	62	608	101	645	105	660	130	84	76
1971	0092_13	488_11	286_12	F1km	F1km-0092_13-1971	213	139	238	138	268	64	283	112	294	190	355	54	400	27	389	44	432	78	400	100	441	132	444	171	459	200	480	36	509	66	582	104	624	107	632	135	86	73
1972	0092_13	488_11	286_12	F1km	F1km-0092_13-1972	205	137	234	138	283	59	280	112	289	190	360	55	411	29	395	47	433	80	410	98	447	133	451	172	468	201	491	38	520	67	601	105	635	111	649	137	87	72
1973	0092_13	488_11	286_12	F1km	F1km-0092_13-1973	211	135	238	137	274	63	288	110	295	191	363	54	414	27	399	45	444	79	411	100	449	132	451	173	465	203	491	36	521	69	598	108	641	110	647	139	83	70
1974	0092_13	488_11	286_12	F1km	F1km-0092_13-1974	217	147	240	150	286	69	280	127	287	210	365	69	413	42	404	61	441	95	411	117	448	149	453	191	469	225	493	54	525	87	607	131	643	137	650	167	85	75
1975	0092_13	488_11	286_12	F1km	F1km-0092_13-1975	205	138	233	138	280	60	280	110	282	198	353	54	404	26	393	43	440	75	407	96	444	132	445	173	460	201	480	34	515	64	598	102	631	106	642	131	86	65
1976	0092_13	488_11	286_12	F1km	F1km-0092_13-1976	208	138	226	140	267	61	270	114	283	191	347	53	393	27	386	40	424	72	392	97	435	127	444	165	459	196	469	34	496	57	590	95	626	99	631	126	85	71
1977	0092_13	488_11	286_12	F1km	F1km-0092_13-1977	207	145	226	148	274	67	274	121	279	199	346	62	397	35	388	49	428	84	400	103	437	140	448	179	463	205	477	45	504	70	586	113	623	117	629	146	92	70
1978	0092_13	488_11	286_12	F1km	F1km-0092_13-1978	204	135	231	138	279	58	274	110	281	191	346	50	394	26	382	41	417	73	387	95	430	126	432	167	451	201	469	33	495	56	572	95	611	101	624	128	84	67
1979	0092_13	488_11	286_12	F1km	F1km-0092_13-1979	211	140	237	142	285	60	282	116	288	199	363	57	414	29	404	44	445	77	412	100	452	133	453	173	465	203	489	37	523	66	607	105	637	107	650	133	90	64
1980	0092_13	488_11	286_12	F1km	F1km-0092_13-1980	211	139	237	141	264	67	285	114	288	192	352	58	398	30	389	49	430	83	406	101	442	134	442	175	458	203	478	40	510	70	587	110	630	115	638	145	84	76
1981	0092_13	488_11	286_12	F1km	F1km-0092_13-1981	204	132	222	135	264	58	265	112	277	185	339	50	388	26	378	39	422	70	388	92	430	125	439	164	454	191	469	33	499	59	575	98	618	103	625	131	81	71
1982	0092_13	488_11	286_12	F1km	F1km-0092_13-1982	212	138	231	141	267	65	274	118	286	194	347	59	399	33	388	48	430	82	401	100	438	136	449	176	462	203	476	42	510	72	584	111	623	116	627	141	92	65
1983	0092_13	488_11	286_12	F1km	F1km-0092_13-1983	212	134	238	134	269	62	281	111	291	190	352	55	402	29	390	45	431	78	400	98	439	130	443	167	459	195	480	35	512	67	589	104	624	106	634	129	87	68
1984	0092_13	488_11	286_12	F1km	F1km-0092_13-1984	215	135	237	137	280	61	285	110	295	193	361	56	410	27	401	44	439	76	412	98	452	132	458	170	474	196	485	33	517	63	603	103	641	108	649	135	85	73
1985	0092_13	488_11	286_12	F1km	F1km-0092_13-1985	203	136	223	138	264	63	268	114	274	191	333	59	384	33	375	48	414	81	387	100	427	134	434	173	448	197	461	41	491	70	569	107	610	111	614	140	87	64
1986	0092_13	488_11	286_12	F1km	F1km-0092_13-1986	206	132	226	135	268	61	274	107	280	186	347	55	396	29	386	45	425	75	388	99	435	131	444	167	457	191	473	38	501	63	585	105	624	107	627	136	88	63
1987	0092_13	488_11	286_12	F1km	F1km-0092_13-1987	217	140	245	142	287	64	292	114	292	196	366	58	417	28	405	46	448	80	418	101	457	134	460	172	473	196	495	38	528	68	613	107	643	108	653	129	89	71
1988	0092_13	488_11	286_12	F1km	F1km-0092_13-1988	203	138	236	140	272	60	282	114	291	195	356	58	402	31	396	47	433	79	403	100	445	132	451	172	464	195	485	38	512	65	594	105	633	108	645	132	90	67
1989	0092_13	488_11	286_12	F1km	F1km-0092_13-1989	207	139	238	139	264	64	283	111	286	188	350	55	401	26	387	44	428	76	400	98	440	128	442	169	457	199	482	35	507	62	583	101	627	108	634	131	80	80
1990	0092_13	488_11	286_12	F1km	F1km-0092_13-1990	218	136	240	139	284	61	288	112	289	196	362	55	409	31	397	45	435	80	413	98	448	133	454	173	467	199	482	37	515	64	598	106	632	108	641	136	87	69
1991	0092_13	488_11	286_12	F1km	F1km-0092_13-1991	207	134	225	137	272	56	270	112	281	190	348	48	393	23	390	39	427	70	390	93	434	126	444	170	461	203	473	33	504	59	589	101	626	105	630	143	82	68
1992	0092_13	488_11	286_12	F1km	F1km-0092_13-1992	212	136	238	138	278	58	276	113	291	191	354	52	407	24	396	40	434	73	408	94	448	126	454	164	468	198	485	32	513	58	592	98	630	102	640	128	85	67
1993	0092_13	488_11	286_12	F1km	F1km-0092_13-1993	219	137	240	139	285	61	284	113	292	193	358	55	407	26	400	43	435	75	413	94	446	127	455	165	470	197	484	34	515	58	598	97	635	103	643	126	88	71
1994	0092_13	488_11	286_12	F1km	F1km-0092_13-1994	212	146	240	148	286	65	283	120	297	202	363	60	413	33	401	49	440	80	410	103	450	133	456	176	476	205	488	38	518	64	603	104	644	109	654	136	82	82
1995	0092_13	488_11	286_12	F1km	F1km-0092_13-1995	211	142	238	143	269	64	280	116	293	191	351	53	400	27	390	42	431	76	400	98	440	126	439	168	457	200	478	34	504	59	582	98	621	103	631	130	82	78
1996	0092_13	488_11	286_12	F1km	F1km-0092_13-1996	202	139	225	141	262	64	269	115	277	192	336	59	388	33	381	46	422	79	392	99	430	133	437	170	452	197	467	41	498	66	574	105	612	108	617	136	85	70
1997	0092_13	488_11	286_12	F1km	F1km-0092_13-1997	207	133	236	135	269	60	279	110	285	191	353	54	406	25	396	42	437	75	408	96	446	129	451	168	465	199	482	34	517	63	598	102	634	105	647	132	84	68
1998	0092_13	488_11	286_12	F1km	F1km-0092_13-1998	203	137	222	138	257	58	267	110	277	186	332	50	384	24	375	38	416	69	389	91	427	123	438	163	454	194	462	32	492	56	568	95	615	102	622	130	79	71
1999	0092_13	488_11	286_12	F1km	F1km-0092_13-1999	213	131	240	134	282	59	282	111	294	190	359	56	407	27	402	45	436	77	405	102	447	135	455	172	472	195	484	37	513	63	596	105	638	109	646	137	86	64
[truncated: 7,591 more rows]
